# Supplementary material for: Identification and Expression Profile of the Chalcone Synthase (CHS) Gene Family in Litchi
Source: Int J Mol Sci. 2026 Jul 9;27(14):6152. doi: 10.3390/ijms27146152 (PMC13410880; doi:10.3390/ijms27146152)
Supplement: Supplementary file 1 [file ijms-27-06152-s001.zip › ijms-4353089-Supplementary Tables S1-S5.xlsx]

## Sheet: Table S1
Table S1. LcCHS gene sequence information.
Gene name	Gene ID	chromosome	Number of amino acids /aa	MW/Da	Theoretical PI	Instability index	Total average hydrophilic coefficient		Subcellularlocation prediction
LcCHS1	LITCHI015108	Chr1	390	42.62	6.13	36.85	-0.104		Cytoplasm
LcCHS2	LITCHI025403	Chr3	389	42.924	7.55	47.42	-0.206		Cytoplasm
LcCHS3	LITCHI001957	Chr5	425	46.861	7.04	47.04	-0.189		Cytoplasm
LcCHS4	LITCHI002805	Chr6	389	42.775	6.13	44.79	-0.031		Cytoplasm
LcCHS5	LITCHI011201	Chr8	393	42.909	6.8	35.36	-0.017		Cytoplasm
LcCHS6	LITCHI020852	Chr12	393	42.885	6.23	36.97	-0.064		Cytoplasm

## Sheet: Table S2
Table S2. Secondary structure analysis of LcCHS family members in Litchi.
Gene name	Gene ID	α-helix / Hh	β-fold / Tt	Irregular curling / Cc	Straight chain extension / Ee
LcCHS1	LITCHI015108	39.5	0	45.9	14.62
LcCHS2	LITCHI025403	38.1	0	46.79	15.17
LcCHS3	LITCHI001957	36.7	0	50.12	13.18
LcCHS4	LITCHI002805	38.8	0	46.27	14.91
LcCHS5	LITCHI011201	38.4	0	47.33	14.25
LcCHS6	LITCHI020852	39.4	0	45.8	14.76

## Sheet: Table S3
Table S3. Primer sequences used in this study.
Primer Name	Primer sequences (5’-3’)	Function
LcCHS2-F	5’-ATGGCATCAATTGAACAAATCAGG-3’	Target gene cloning
LcCHS2-R	5’-GTGAGCTGCCTGAGTAGGGA-3’
LcCHS4-F	5’-ATGGTGACCGTCGAAGAAGTCC-3’
LcCHS4-R	5’-AGCAGCACCAACAGTGTGG-3’
p1302-CHS2-F	5’-ggtagatctgactagaATGGCATCAATTGAACAAATCAGG-3’	Construction of overexpression Vectors
p1302-CHS2-R	5’-cttctcctttactagtGTGAGCTGCCTGAGTAGGGA-3’
p1302-CHS4-F	5’-ggtagatctgactagaATGGTGACCGTCGAAGAAGTCC-3’
p1302-CHS4-R	5’-cttctcctttactagtAGCAGCACCAACAGTGTGG-3’

## Sheet: Table S4
Table S4. Pearson correlation coefficient between LcCHSs and all genes during fruit development of JGHN.
Gene ID	LcCHS1	LcCHS2	LcCHS3	LcCHS4	LcCHS5	Transcription factor
LITCHI016997	0.461403	0.960465	0.573467	-0.591333	-0.176461	AP2/ERF-ERF
LITCHI021370	0.623728	0.933809	0.73947	-0.676856	-0.352707	AP2/ERF-ERF
LITCHI013074	0.50659	0.991601	0.732832	-0.622559	-0.152692	AP2/ERF-ERF
LITCHI026868	-0.602974	-0.925639	-0.619238	0.781963	0.313543	AP2/ERF-ERF
LITCHI026054	0.454574	0.805444	0.960396	-0.483868	0.0177929	AP2/ERF-ERF
LITCHI031037	0.586078	0.943078	0.842945	-0.618287	-0.22511	AP2/ERF-ERF
LITCHI009274	0.92338	0.54918	0.521153	-0.503002	-0.71582	AP2/ERF-ERF
LITCHI029147	0.308071	0.924908	0.790371	-0.498864	0.100422	AP2/ERF-ERF
LITCHI014933	0.623975	0.915637	0.829106	-0.63429	-0.199684	AUX/IAA
LITCHI014219	-0.309493	-0.635373	-0.42159	0.976018	0.227682	AUX/IAA
LITCHI030735	0.380014	0.929581	0.781395	-0.602484	0.00236942	AUX/IAA
LITCHI000434	-0.597354	-0.924771	-0.650155	0.650672	0.235125	B3
LITCHI011111	0.545348	0.939232	0.780788	-0.571188	-0.0976046	B3
LITCHI020258	0.530543	0.927146	0.563909	-0.601662	-0.231348	B3-ARF
LITCHI001009	0.527349	0.957496	0.668212	-0.651212	-0.217644	B3-ARF
LITCHI020057	0.592544	0.915008	0.583561	-0.522151	-0.225386	BES1
LITCHI017609	0.460916	0.912956	0.529728	-0.610351	-0.258087	bHLH
LITCHI015760	0.570393	0.973813	0.800684	-0.616919	-0.206381	bHLH
LITCHI023409	0.353646	0.959426	0.67415	-0.565327	-0.0841579	bHLH
LITCHI007146	0.23359	0.918959	0.700383	-0.567143	0.162628	bHLH
LITCHI007166	0.434749	0.918137	0.506746	-0.546829	-0.134439	bHLH
LITCHI020179	0.456929	0.948509	0.71668	-0.589985	-0.0620325	bHLH
LITCHI025908	0.585685	0.960228	0.629035	-0.59607	-0.244527	bHLH
LITCHI025429	0.432236	0.981734	0.64352	-0.616773	-0.135577	bHLH
LITCHI000285	0.478922	0.920049	0.793275	-0.5396	-0.194909	bHLH
LITCHI008621	0.605695	0.910803	0.588557	-0.650661	-0.307625	bHLH
LITCHI020965	-0.356189	-0.676282	-0.413956	0.954523	0.302312	bZIP
LITCHI018843	-0.610556	-0.946118	-0.663703	0.543969	0.229109	bZIP
LITCHI027020	-0.685735	-0.929583	-0.585264	0.653848	0.415145	bZIP
LITCHI003634	0.305845	0.956233	0.690208	-0.603655	0.0699785	bZIP
LITCHI016841	0.37566	0.927616	0.512162	-0.523999	-0.162603	C2C2-CO-like
LITCHI019305	0.251313	0.932081	0.704695	-0.510673	0.0607287	C2C2-CO-like
LITCHI019307	0.35359	0.935436	0.755844	-0.522643	0.0368746	C2C2-CO-like
LITCHI006770	0.611618	0.951418	0.682128	-0.615227	-0.259704	C2C2-Dof
LITCHI011405	0.918402	0.533663	0.321791	-0.509936	-0.866886	C2C2-Dof
LITCHI001280	0.538314	0.90651	0.626645	-0.559843	-0.134069	C2C2-GATA
LITCHI022829	0.407559	0.988013	0.763084	-0.609095	-0.0483794	C2C2-YABBY
LITCHI025506	0.552895	0.951532	0.7677	-0.551218	-0.275643	C2C2-YABBY
LITCHI023000	0.384777	0.963149	0.758829	-0.622784	0.0103847	C2H2
LITCHI006667	0.56934	0.952876	0.712106	-0.560882	-0.171782	C2H2
LITCHI024461	0.542055	0.95537	0.702248	-0.644488	-0.220249	C2H2
LITCHI023983	0.459579	0.973527	0.648858	-0.623484	-0.113029	C2H2
LITCHI018573	0.536009	0.947065	0.726932	-0.653338	-0.161923	C2H2
LITCHI026165	0.662407	0.937936	0.729498	-0.663128	-0.279577	C2H2
LITCHI030116	0.49651	0.951896	0.686279	-0.649078	-0.137323	C2H2
LITCHI004156	0.505857	0.931807	0.75168	-0.631357	-0.0916533	C2H2
LITCHI008959	0.631957	0.937377	0.736414	-0.668102	-0.241793	C2H2
LITCHI020440	0.416398	0.792936	0.912766	-0.392224	0.0509645	C3H
LITCHI021369	0.639331	0.910783	0.682817	-0.625676	-0.284859	C3H
LITCHI028685	-0.459965	-0.935713	-0.764643	0.634333	0.0276638	C3H
LITCHI014278	0.69729	0.917486	0.718639	-0.663372	-0.449078	CAMTA
LITCHI022238	0.560454	0.939433	0.588143	-0.593215	-0.251937	DDT
LITCHI023837	0.583652	0.948704	0.654652	-0.7405	-0.31044	EIL
LITCHI015899	0.315405	0.938093	0.663032	-0.583269	0.0665933	FAR1
LITCHI014657	-0.604855	-0.954114	-0.715305	0.674078	0.315824	FAR1
LITCHI006285	0.407912	0.909551	0.600783	-0.452432	-0.057041	FAR1
LITCHI019198	0.531371	0.916485	0.631296	-0.821094	-0.271159	FAR1
LITCHI016689	0.537535	0.981276	0.640975	-0.645743	-0.24993	GARP-G2-like
LITCHI025248	0.607375	0.953386	0.709561	-0.535193	-0.243191	GARP-G2-like
LITCHI009772	0.470978	0.976771	0.621907	-0.641974	-0.174164	GARP-G2-like
LITCHI014830	0.548255	0.915792	0.643018	-0.650391	-0.216276	GNAT
LITCHI014830	0.0227662	0.736798	0.520342	-0.478711	0.340756	GNAT
LITCHI020837	-0.596461	-0.913829	-0.667597	0.804335	0.329641	GNAT
LITCHI021436	-0.618317	-0.922568	-0.676568	0.531222	0.252052	GNAT
LITCHI026219	-0.518078	-0.973115	-0.666446	0.667639	0.175271	GNAT
LITCHI002908	0.633795	0.93644	0.602131	-0.598379	-0.314699	GNAT
LITCHI006672	0.623307	0.905972	0.582346	-0.605299	-0.284844	GRAS
LITCHI019205	0.60175	0.914419	0.603913	-0.63051	-0.283064	GRAS
LITCHI008177	0.419988	0.945511	0.659018	-0.608206	-0.0537779	GRAS
LITCHI016549	0.325723	0.946675	0.728244	-0.491158	0.0840304	HB-BELL
LITCHI022058	0.641454	0.912061	0.556554	-0.514604	-0.300392	HB-BELL
LITCHI018977	0.604928	0.906998	0.549686	-0.531973	-0.262173	HB-BELL
LITCHI019554	0.47682	0.916913	0.744014	-0.588147	-0.0577651	HB-HD-ZIP
LITCHI025382	0.473067	0.927371	0.718364	-0.53352	-0.184302	HB-HD-ZIP
LITCHI030492	0.660813	0.922053	0.694317	-0.673209	-0.354981	HB-HD-ZIP
LITCHI030582	-0.669562	-0.909044	-0.633959	0.557143	0.292731	HB-HD-ZIP
LITCHI004146	0.653741	0.959024	0.764687	-0.651027	-0.282016	HB-KNOX
LITCHI021970	0.364248	0.947495	0.628931	-0.582034	-0.0293156	HMG
LITCHI026020	0.627128	0.909508	0.569245	-0.564008	-0.353549	Jumonji
LITCHI007027	0.210155	0.919624	0.701304	-0.639804	0.130508	LOB
LITCHI009277	0.668396	0.948121	0.739719	-0.545993	-0.317454	LOB
LITCHI015080	-0.469442	-0.937611	-0.644537	0.752464	0.187288	LUG
LITCHI023328	0.573002	0.96383	0.738559	-0.65953	-0.203532	MADS-MIKC
LITCHI005351	0.471331	0.995083	0.719537	-0.628869	-0.149206	MADS-MIKC
LITCHI008820	-0.587204	-0.918897	-0.688042	0.652137	0.288543	MADS-MIKC
LITCHI011705	-0.618315	-0.93276	-0.653583	0.763711	0.345906	MADS-MIKC
LITCHI023455	0.620985	0.965547	0.663479	-0.614884	-0.308765	MADS-M-type
LITCHI017385	0.526344	0.945941	0.536058	-0.638623	-0.272485	MYB
LITCHI023176	0.281122	0.933984	0.550035	-0.577311	-0.0522686	MYB
LITCHI007121	-0.178909	-0.414035	-0.18067	0.925435	0.257375	MYB
LITCHI027519	0.649331	0.926709	0.562512	-0.661183	-0.37173	MYB
LITCHI030248	0.271064	0.911958	0.857895	-0.418662	0.162304	MYB
LITCHI003293	0.551061	0.941525	0.648969	-0.522688	-0.189661	MYB
LITCHI003359	0.555096	0.959033	0.593635	-0.666196	-0.293361	MYB
LITCHI015530	-0.651008	-0.937501	-0.66038	0.650722	0.337443	MYB-related
LITCHI022758	-0.650973	-0.917431	-0.702298	0.560903	0.244418	MYB-related
LITCHI004334	0.62525	0.953198	0.648305	-0.636251	-0.310268	MYB-related
LITCHI026616	0.470158	0.946953	0.645396	-0.555426	-0.0885469	MYB-related
LITCHI030477	0.584569	0.95489	0.679328	-0.660477	-0.234897	MYB-related
LITCHI017705	0.419205	0.926429	0.67119	-0.630481	-0.040511	NAC
LITCHI022266	0.669077	0.937596	0.643985	-0.644831	-0.338911	NAC
LITCHI024427	0.918374	0.650616	0.541015	-0.546627	-0.713532	NAC
LITCHI018901	0.476314	0.919729	0.694123	-0.638009	-0.132385	NAC
LITCHI019424	-0.277312	-0.449404	-0.177822	0.960882	0.246771	NAC
LITCHI019504	0.630361	0.957117	0.676429	-0.626539	-0.373534	NAC
LITCHI010365	0.594062	0.90644	0.609273	-0.637984	-0.246924	NAC
LITCHI018939	-0.503965	-0.842045	-0.571844	0.916068	0.289439	OFP
LITCHI022284	0.28078	0.908024	0.603138	-0.52994	-0.069856	Others
LITCHI006445	0.374103	0.957545	0.708678	-0.615821	0.0104904	Others
LITCHI006712	0.673643	0.929317	0.687149	-0.585073	-0.28277	Others
LITCHI019994	0.354527	0.953663	0.656855	-0.589923	-0.0663816	Others
LITCHI024807	0.693831	0.855428	0.911135	-0.571705	-0.279177	Others
LITCHI005049	0.914354	0.55513	0.266422	-0.497983	-0.826635	Others
LITCHI026884	0.657664	0.945218	0.6245	-0.519828	-0.352115	PHD
LITCHI020433	0.667182	0.928484	0.747967	-0.66853	-0.303536	PLATZ
LITCHI005853	-0.344142	-0.713571	-0.477785	0.978822	0.206661	PLATZ
LITCHI002183	0.4382	0.955105	0.698292	-0.628792	-0.0575331	RWP-RK
LITCHI014612	0.610749	0.926508	0.518259	-0.675796	-0.400713	SBP
LITCHI025416	0.537591	0.975974	0.804243	-0.588397	-0.151929	SBP
LITCHI021733	0.536886	0.96872	0.635206	-0.645864	-0.22126	SET
LITCHI005225	0.238552	0.906741	0.703958	-0.561802	0.188073	SET
LITCHI005225	-0.0527428	0.710858	0.62171	-0.396826	0.479938	SET
LITCHI011509	-0.704935	-0.923457	-0.68278	0.46847	0.343773	SET
LITCHI014227	0.513288	0.949048	0.717069	-0.560545	-0.0889209	SNF2
LITCHI003542	0.43577	0.924285	0.638062	-0.73151	-0.266976	SNF2
LITCHI008020	0.604695	0.969355	0.68269	-0.587006	-0.282716	SWI/SNF-BAF60b
LITCHI020739	0.400665	0.931338	0.600667	-0.573923	-0.0787872	SWI/SNF-BAF60b
LITCHI013841	0.421601	0.940778	0.589013	-0.746861	-0.221601	SWI/SNF-BAF60b
LITCHI023346	0.592441	0.928781	0.71444	-0.613061	-0.237479	TCP
LITCHI020960	0.651065	0.928402	0.706229	-0.559561	-0.241305	TCP
LITCHI004616	0.494182	0.92514	0.567328	-0.617711	-0.188374	TCP
LITCHI012999	0.743441	0.922866	0.62894	-0.661897	-0.473415	TCP
LITCHI005842	0.616052	0.981932	0.690105	-0.625464	-0.324331	Tify
LITCHI004576	0.945886	0.556213	0.419567	-0.459738	-0.758201	Tify
LITCHI008702	0.616133	0.928841	0.646649	-0.651645	-0.337322	TRAF
LITCHI030683	-0.607123	-0.949804	-0.631181	0.655289	0.277959	Trihelix
LITCHI011469	0.579187	0.965806	0.72954	-0.651485	-0.208462	Trihelix
LITCHI007696	0.506579	0.968068	0.68634	-0.654813	-0.163708	WRKY
LITCHI021320	0.933395	0.506402	0.34658	-0.491756	-0.768397	WRKY
LITCHI005283	0.704316	0.916465	0.621817	-0.627344	-0.373894	WRKY
LITCHI012814	0.927058	0.647828	0.430406	-0.539972	-0.821389	WRKY
LITCHI006621	0.335843	0.908685	0.664808	-0.605201	0.0560364	zf-HD
LITCHI017827	-0.106012	-0.199008	-0.167701	0.417415	0.394113
LITCHI017826	0.442688	0.893865	0.646886	-0.440998	-0.000813268
LITCHI017825	0.285149	0.83915	0.632938	-0.345547	0.149962
LITCHI017824	-0.32176	-0.472328	-0.358924	0.606107	0.419817
LITCHI017823	-0.326954	0.124011	0.338664	0.0639425	0.332128
LITCHI017822	-0.522502	-0.72112	-0.574567	0.716239	0.368932
LITCHI017817	-0.360222	-0.876796	-0.692602	0.733865	0.0141471
LITCHI017814	0.711101	0.568196	0.14845	-0.323969	-0.594535
LITCHI017811	0.0723256	0.575686	0.489419	-0.189797	0.424021
LITCHI017809	-0.603108	-0.839613	-0.619844	0.364066	0.215659
LITCHI017808	-0.670376	-0.818254	-0.56263	0.537591	0.313359
LITCHI017806	-0.364027	-0.570158	-0.635218	0.735826	0.232726
LITCHI017805	0.487676	0.371563	0.365162	-0.629175	-0.449608
LITCHI017802	0.466495	0.927493	0.625084	-0.734757	-0.196778
LITCHI017800	-0.565847	-0.68466	-0.585702	0.0667232	0.134571
LITCHI017797	0.724769	0.797629	0.43301	-0.614048	-0.465275
LITCHI017796	0.588965	0.811893	0.443524	-0.80442	-0.514865
LITCHI017794	-0.57085	-0.843307	-0.696068	0.350868	0.118884
LITCHI017793	0.867429	0.470126	0.24103	-0.478362	-0.746818
LITCHI017786	0.147973	0.331155	0.252046	0.260586	0.281724
LITCHI017785	0.643179	0.685176	0.216609	-0.443605	-0.501691
LITCHI017784	0.350653	0.715994	0.512235	-0.377799	-0.271872
LITCHI017783	0.245435	0.790648	0.462682	-0.296157	0.114014
LITCHI017782	-0.216546	-0.434603	-0.712059	0.273527	-0.111885
LITCHI017780	0.17094	0.883701	0.736043	-0.537303	0.242589
LITCHI017779	0.475492	0.965854	0.813337	-0.607217	-0.0565101
LITCHI017772	0.118352	0.74752	0.193855	-0.600496	-0.0137983
LITCHI017770	-0.235625	-0.322088	-0.216641	0.67523	0.437076
LITCHI017769	-0.834382	-0.637796	-0.378846	0.401893	0.566505
LITCHI017768	0.376833	-0.227112	-0.417197	-0.0112076	-0.693328
LITCHI017767	0.629578	0.887102	0.730159	-0.49667	-0.230182
LITCHI017766	0.752273	0.302477	0.324291	-0.522861	-0.790705
LITCHI017765	-0.216439	0.0156673	-0.275926	-0.49918	-0.143836
LITCHI017764	0.511795	0.731675	0.267386	-0.583102	-0.378058
LITCHI017762	-0.0940359	0.524295	0.500833	-0.0765636	0.596192
LITCHI017762	-0.618163	-0.264402	-0.0847585	0.564287	0.848937
LITCHI017762	-0.103061	0.695114	0.492493	-0.486995	0.449384
LITCHI017760	-0.681562	-0.823883	-0.559643	0.453712	0.275157
LITCHI017759	0.506113	0.690415	0.33907	-0.557131	-0.215496
LITCHI017758	0.614074	0.948535	0.707012	-0.695123	-0.296805
LITCHI017757	0.516234	0.144613	-0.209372	0.0603087	-0.424091
LITCHI017755	-0.549323	-0.87103	-0.718765	0.297481	0.112383
LITCHI017754	0.443197	0.929649	0.601132	-0.462348	-0.206849
LITCHI017752	0.839502	0.730628	0.444313	-0.526309	-0.747699
LITCHI017750	0.44661	0.446337	0.0362944	-0.397611	-0.458184
LITCHI017746	0.0608917	0.590234	0.390516	-0.245998	0.379871
LITCHI017750	-0.0766562	0.686925	0.488427	-0.434583	0.436659
LITCHI017746	0.465408	0.784681	0.478015	-0.586398	-0.0944161
LITCHI017745	-0.662661	0.113543	0.109544	-0.111718	0.841071
LITCHI017744	0.209403	0.577482	0.404067	-0.570809	-0.261102
LITCHI017741	0.656777	0.579852	0.827879	-0.442673	-0.220412
LITCHI017740	0.717816	0.738587	0.258326	-0.506498	-0.635989
LITCHI017737	0.643111	0.652849	0.138221	-0.343873	-0.617549
LITCHI017736	-0.272863	-0.48622	-0.397057	-0.164831	-0.187922
LITCHI017734	-0.110002	-0.337441	0.0252887	-0.0297599	0.204924
LITCHI017733	0.0454845	0.713541	0.418609	-0.359085	0.305938
LITCHI017732	0.692684	0.477962	0.0674771	-0.412987	-0.720016
LITCHI017731	-0.508083	-0.706485	-0.432936	0.843562	0.405973
LITCHI017728	-0.517055	-0.789817	-0.580596	0.249583	0.0749537
LITCHI017727	-0.439685	-0.741886	-0.476682	0.609575	0.277198
LITCHI017726	-0.484744	-0.66215	-0.458506	0.119107	0.134993
LITCHI017725	0.0951214	0.719108	0.631084	-0.448045	0.365411
LITCHI017723	0.139626	0.825502	0.661426	-0.513292	0.287781
LITCHI017722	0.532616	0.339945	-0.110084	-0.52151	-0.695398
LITCHI017720	0.419713	0.848607	0.433375	-0.750408	-0.27726
LITCHI017719	-0.179206	0.296266	0.13005	0.030415	0.426472
LITCHI017715	0.726622	0.679134	0.418063	-0.317092	-0.428669
LITCHI017717	0.0131565	0.72634	0.714343	-0.440103	0.436876
LITCHI017711	-0.221299	0.0787764	0.217477	0.368264	0.65144
LITCHI017710	-0.583234	-0.927315	-0.639018	0.644922	0.330392
LITCHI017710	-0.174579	-0.529506	-0.258467	0.708285	0.285268
LITCHI017709	0.644357	0.951757	0.732395	-0.508949	-0.267727
LITCHI017708	-0.429188	-0.479427	-0.175435	0.751033	0.595288
LITCHI017707	0.511429	0.893107	0.692116	-0.462288	-0.0684607
LITCHI017706	-0.413636	-0.301316	-0.190735	0.631785	0.584145
LITCHI017704	-0.333721	-0.782562	-0.438506	0.84653	0.289003
LITCHI017702	0.509719	0.971091	0.743169	-0.583563	-0.102288
LITCHI017701	-0.156783	-0.807361	-0.543719	0.418395	-0.0759243
LITCHI017700	-0.475616	-0.518036	-0.643095	-0.066364	0.0631444
LITCHI017699	-0.487632	-0.413557	-0.412381	0.141871	-0.011618
LITCHI017698	0.18182	0.7421	0.420476	-0.419104	-0.10608
LITCHI017697	-0.40382	-0.650348	-0.486174	0.757445	0.396068
LITCHI017696	0.17466	0.829828	0.715927	-0.521377	0.271568
LITCHI017695	0.124834	0.609923	0.334445	-0.269827	0.258757
LITCHI017693	0.0892063	-0.538086	-0.496759	-0.0959871	-0.534169
LITCHI017692	-0.162507	0.39726	0.307004	0.0559401	0.605665
LITCHI017692	0.69965	0.894556	0.595049	-0.52657	-0.353394
LITCHI017691	0.411777	0.0334603	-0.262383	0.0467668	-0.37911
LITCHI017690	0.499239	0.0923818	-0.341437	-0.303379	-0.781001
LITCHI017687	-0.0356989	-0.073662	-0.259503	0.268715	0.0849848
LITCHI017685	0.273949	0.509487	0.151457	-0.582901	-0.46749
LITCHI017683	0.314312	0.967431	0.726048	-0.577264	0.0536272
LITCHI017682	-0.138519	0.549239	0.426371	-0.155116	0.566776
LITCHI017680	-0.171553	-0.613452	-0.671645	0.751016	0.0315893
LITCHI017676	0.195495	0.829982	0.756371	-0.512253	0.265768
LITCHI017675	0.154115	0.0996326	0.31841	0.330985	0.309411
LITCHI017676	-0.659789	-0.879844	-0.59897	0.527864	0.258484
LITCHI017672	0.451833	0.387585	0.227916	-0.109344	-0.39898
LITCHI017670	0.543345	0.473334	0.355822	-0.699605	-0.649005
LITCHI017664	-0.576951	-0.826767	-0.682108	0.275012	0.15624
LITCHI017663	-0.560815	-0.93313	-0.694647	0.451978	0.180812
LITCHI017662	0.492428	0.839377	0.575533	-0.600794	-0.234663
LITCHI017667	0.828165	0.602462	0.337368	-0.589605	-0.857195
LITCHI017660	-0.2941	-0.433381	-0.360843	0.350489	0.367048
LITCHI017657	0.391816	0.511973	0.00256039	-0.127768	-0.256253
LITCHI017654	0.599441	0.583051	0.447896	-0.386364	-0.201672
LITCHI017653	-0.559156	-0.440526	-0.119718	0.648119	0.745877
LITCHI017655	-0.372407	-0.751639	-0.489328	0.900133	0.247166
LITCHI017652	0.438312	0.596253	0.262263	-0.81642	-0.527124
LITCHI017651	-0.344626	-0.394162	-0.293148	-0.203579	0.0576799
LITCHI017650	-0.0471755	0.56812	0.421236	-0.036142	0.346208
LITCHI017649	0.309268	0.823971	0.562307	-0.502098	0.10158
LITCHI017648	0.551994	0.628158	0.378161	-0.345273	-0.140331
LITCHI017647	0.865786	0.576418	0.264982	-0.537843	-0.735694
LITCHI017647	-0.0271874	-0.361035	-0.190869	0.780415	0.195868
LITCHI017646	0.680547	0.863507	0.436318	-0.656574	-0.528177
LITCHI017645	0.31183	0.618472	0.58903	-0.300746	0.191755
LITCHI017644	-0.613314	-0.778274	-0.644644	0.270817	0.276817
LITCHI017641	0.0542956	-0.444492	-0.0753704	0.487418	-0.0098945
LITCHI017639	0.0668941	0.82118	0.722209	-0.300397	0.336156
LITCHI017638	-0.651156	-0.947422	-0.691316	0.559545	0.272502
LITCHI017637	0.452046	0.955414	0.854855	-0.540601	-0.0529937
LITCHI017636	-0.502834	-0.887855	-0.876509	0.53509	0.185469
LITCHI017635	-0.158375	-0.128472	-0.092009	-0.394587	-0.148394
LITCHI017634	-0.486219	-0.787531	-0.572378	0.671123	0.42042
LITCHI017633	0.235656	0.881972	0.715037	-0.355822	0.0848354
LITCHI017632	0.473628	0.591964	0.423865	-0.10164	-0.00117892
LITCHI017631	0.0911101	0.812119	0.586245	-0.501062	0.296386
LITCHI017629	0.724051	0.82255	0.519891	-0.606497	-0.586651
LITCHI017629	0.804085	0.778836	0.43072	-0.615592	-0.685294
LITCHI017627	-0.208892	-0.0733781	0.0679511	0.471772	0.551435
LITCHI017626	0.690421	0.801696	0.523146	-0.548433	-0.471464
LITCHI017625	0.208229	-0.430374	-0.142488	0.734281	-0.214008
LITCHI017624	-0.0999902	-0.400789	-0.329037	0.411866	-0.0953891
LITCHI017623	0.363098	0.537287	0.287763	0.134298	-0.111075
LITCHI017622	-0.244291	-0.440552	-0.333919	0.538654	0.369311
LITCHI017620	0.684478	0.604133	0.226585	-0.259437	-0.422195
LITCHI017619	0.577311	0.555944	0.0878534	-0.341057	-0.378502
LITCHI017618	-0.3345	-0.897487	-0.778832	0.53548	-0.0195255
LITCHI017610	0.227497	0.054096	0.0649995	0.455846	0.0794965
LITCHI017613	0.416564	0.821638	0.71219	-0.518646	0.0385551
LITCHI017611	0.553494	0.690413	0.489856	-0.48345	-0.373246
LITCHI017610	0.0740914	0.49267	0.35829	-0.00684754	0.37434
LITCHI017607	0.750264	0.74831	0.569036	-0.48217	-0.374815
LITCHI017605	-0.581489	-0.937193	-0.696952	0.607808	0.171886
LITCHI017604	0.575299	0.449041	0.35922	-0.576938	-0.656756
LITCHI017603	-0.0483382	0.613931	0.606954	-0.143312	0.554976
LITCHI017602	0.478538	0.161767	0.539708	0.0285574	-0.247378
LITCHI017601	0.170634	0.793012	0.711147	-0.463747	0.321914
LITCHI017599	0.267423	0.485843	0.720166	-0.372426	0.151829
LITCHI017597	0.854157	0.655355	0.577615	-0.638731	-0.700858
LITCHI017596	-0.145791	-0.361498	0.0180616	0.398783	0.449553
LITCHI017595	-0.489574	-0.829624	-0.568504	0.380841	0.0956931
LITCHI017594	-0.331556	-0.731094	-0.627529	0.648763	0.206635
LITCHI017594	0.1997	0.260756	0.233578	0.15908	0.242128
LITCHI017592	0.665478	0.611776	0.112375	-0.592584	-0.611579
LITCHI017591	0.137056	0.863593	0.781556	-0.497778	0.302603
LITCHI017588	0.615924	0.960368	0.621877	-0.620881	-0.317716
LITCHI017588	0.490592	0.951771	0.589517	-0.648881	-0.197353
LITCHI017587	0.794444	0.330484	0.0804051	-0.449626	-0.935548
LITCHI017586	0.694175	0.701026	0.227666	-0.496953	-0.682399
LITCHI017585	0.766579	0.533532	0.560387	-0.607045	-0.575657
LITCHI017580	0.364408	0.424279	0.108055	-0.0236285	-0.383704
LITCHI017579	0.567442	0.921523	0.542596	-0.667987	-0.376311
LITCHI017577	0.632529	0.807411	0.363507	-0.630803	-0.531703
LITCHI017577	0.351381	0.125007	-0.153331	-0.187989	-0.519658
LITCHI017576	0.795698	0.558916	0.348796	-0.518632	-0.78868
LITCHI017574	0.529052	0.886815	0.605463	-0.587102	-0.164916
LITCHI017573	0.179101	0.597845	0.528464	-0.317416	0.302304
LITCHI017572	-0.270919	-0.795678	-0.841448	0.478991	-0.245546
LITCHI017570	0.732753	0.915089	0.656151	-0.508916	-0.363535
LITCHI017569	0.288726	0.728242	0.320584	-0.405059	0.0668761
LITCHI017568	0.735464	0.855954	0.484805	-0.593269	-0.471032
LITCHI017567	0.12472	0.859583	0.592777	-0.536084	0.233054
LITCHI017566	-0.768562	-0.278685	-0.261807	-0.0663103	0.835544
LITCHI017565	0.264872	0.734516	0.566046	-0.403213	0.20429
LITCHI017562	0.73589	0.719688	0.498419	-0.784471	-0.632954
LITCHI017558	0.48201	0.51683	0.0560668	-0.460941	-0.654701
LITCHI017557	0.122694	-0.175279	-0.338643	0.239971	-0.0698682
LITCHI017556	-0.00813653	0.688496	0.569408	-0.302573	0.459705
LITCHI017554	-0.76505	-0.863633	-0.564606	0.580584	0.456629
LITCHI017552	0.250296	0.934929	0.824034	-0.534027	0.12389
LITCHI017550	0.734543	0.716932	0.284158	-0.583894	-0.65196
LITCHI017549	-0.703566	-0.937258	-0.638737	0.632982	0.382728
LITCHI017548	-0.546502	-0.79539	-0.631037	0.223995	0.100887
LITCHI017546	0.807682	0.829089	0.573414	-0.643948	-0.584486
LITCHI017545	0.768738	0.874346	0.60344	-0.627607	-0.518092
LITCHI017544	0.0756424	0.852884	0.706223	-0.435052	0.239603
LITCHI017543	0.164649	0.418558	0.295991	-0.126954	0.205324
LITCHI017542	-0.597065	-0.397319	-0.206684	-0.0789938	0.499979
LITCHI017540	0.00447318	0.10539	-0.00489521	-0.657969	-0.169036
LITCHI017539	-0.297887	-0.486973	-0.321165	-0.117817	-0.0595625
LITCHI017538	-0.311398	-0.141842	-0.408618	-0.399605	0.0144481
LITCHI017537	-0.0187222	0.57239	0.261852	-0.391131	0.0859474
LITCHI017536	0.101244	-0.170534	-0.379817	-0.149743	-0.508857
LITCHI017534	0.215983	0.898934	0.602486	-0.572962	0.12503
LITCHI017532	0.223435	0.69892	0.580139	-0.127259	0.252849
LITCHI017530	0.79846	0.902263	0.645985	-0.588196	-0.501344
LITCHI017529	0.813348	0.582231	0.701684	-0.488256	-0.48543
LITCHI017528	0.829936	0.605502	0.284724	-0.355986	-0.727929
LITCHI017527	-0.38106	-0.421062	-0.36489	0.127165	0.0527899
LITCHI017528	0.121526	-0.360947	-0.166089	0.775004	-0.0169426
LITCHI017526	-0.609435	-0.873292	-0.632447	0.433097	0.176081
LITCHI017525	-0.0261696	0.697117	0.634227	-0.393286	0.490121
LITCHI017523	-0.413568	-0.593129	-0.471298	-0.0605204	-0.0216815
LITCHI017522	-0.619424	-0.519411	-0.265705	0.676764	0.389008
LITCHI017520	0.195743	0.87921	0.736073	-0.475668	0.115775
LITCHI017516	0.43343	0.522351	0.237568	-0.114695	-0.326391
LITCHI017517	-0.277769	-0.568417	-0.371449	0.860426	0.322294
LITCHI017516	-0.570626	-0.730607	-0.53954	0.759184	0.415296
LITCHI017514	0.448544	0.990183	0.74943	-0.630752	-0.087837
LITCHI017512	0.440144	0.619964	0.401654	-0.21016	-0.0240216
LITCHI017511	0.123297	0.220654	0.114643	0.0834717	0.20691
LITCHI017510	0.269792	0.0807605	-0.361075	0.14278	-0.386357
LITCHI017508	0.786308	0.810209	0.507483	-0.540013	-0.508684
LITCHI017504	0.0368904	-0.449028	-0.418927	0.454673	0.0363166
LITCHI017503	0.421498	0.673558	0.14596	-0.308223	-0.232264
LITCHI017503	-0.0208227	0.276258	0.145214	0.219186	0.384299
LITCHI017501	0.177709	0.801508	0.760456	-0.487763	0.293997
LITCHI017500	0.180112	0.0732989	-0.17647	0.150691	0.0419292
LITCHI017499	0.818429	0.804061	0.735633	-0.626565	-0.533835
LITCHI017498	-0.545248	-0.891219	-0.63342	0.557982	0.134381
LITCHI017497	-0.542575	-0.774288	-0.521621	0.895868	0.31281
LITCHI017495	-0.502362	-0.715438	-0.429654	0.25169	0.119597
LITCHI017494	0.0565844	0.170542	0.578712	-0.305317	0.127826
LITCHI017492	0.417341	0.887598	0.80612	-0.481053	0.0551419
LITCHI017491	-0.643334	-0.681917	-0.488295	0.179753	0.321789
LITCHI017490	0.642345	0.938262	0.718307	-0.63093	-0.28152
LITCHI017489	-0.444217	-0.515988	-0.61255	0.643297	0.310445
LITCHI017488	-0.25395	-0.541554	-0.350947	0.878469	0.297048
LITCHI017488	-0.495852	-0.747519	-0.835365	0.127383	0.000257273
LITCHI017488	-0.31542	-0.41858	-0.13068	0.810785	0.494906
LITCHI017484	-0.0346526	0.703522	0.658032	-0.379577	0.4654
LITCHI017484	0.0209614	0.838809	0.723002	-0.443317	0.361712
LITCHI017482	-0.105654	0.642997	0.626554	-0.334926	0.527477
LITCHI017481	0.694571	0.482048	0.0239734	-0.267447	-0.697863
LITCHI017480	-0.51996	-0.224837	-0.0541535	0.48849	0.79456
LITCHI017478	-0.64854	-0.88353	-0.599694	0.470616	0.259006
LITCHI017477	0.728113	0.796888	0.427	-0.731677	-0.625945
LITCHI017476	0.0159265	0.823925	0.698082	-0.525037	0.385719
LITCHI017474	-0.504871	-0.776339	-0.732205	0.690077	0.273107
LITCHI017473	0.447794	0.764228	0.819752	-0.572678	0.0131545
LITCHI017472	0.46907	-0.0807021	-0.0779128	0.257779	-0.647517
LITCHI017470	-0.27524	0.344305	0.102732	-0.160217	0.558602
LITCHI017465	-0.679823	-0.67408	-0.542473	0.329207	0.524103
LITCHI017465	0.52263	0.7621	0.260113	-0.407375	-0.331686
LITCHI017467	-0.318476	-0.633835	-0.462012	0.729431	0.331232
LITCHI017462	-0.218271	0.0168941	-0.104141	0.548596	0.285704
LITCHI017460	0.319214	0.0991175	0.00133797	0.129657	-0.322292
LITCHI017459	-0.318778	-0.918898	-0.649082	0.734798	0.107261
LITCHI017456	-0.540344	-0.756378	-0.508939	0.905145	0.362674
LITCHI017449	-0.387945	0.208748	0.171737	-0.0764354	0.755441
LITCHI017449	-0.47452	-0.758248	-0.584297	0.536366	0.374309
LITCHI017449	-0.499711	-0.712186	-0.536693	0.608666	0.417908
LITCHI017449	-0.373418	-0.612207	-0.406923	0.805144	0.405848
LITCHI017448	-0.316971	-0.774199	-0.529612	0.611963	0.203327
LITCHI017447	0.696324	0.851256	0.435228	-0.681695	-0.538724
LITCHI017445	0.759159	0.319799	0.0094842	-0.381156	-0.728813
LITCHI017443	-0.732922	-0.917071	-0.611837	0.659248	0.478905
LITCHI017442	0.421989	0.769334	0.374512	-0.560245	-0.198882
LITCHI017441	0.295363	0.79956	0.575014	-0.499745	0.175462
LITCHI017439	-0.62898	-0.850476	-0.659556	0.500191	0.171967
LITCHI017438	0.28156	0.587225	0.695534	-0.122369	0.24639
LITCHI017436	0.826817	0.582449	0.346052	-0.559278	-0.742485
LITCHI017431	0.414385	0.913797	0.784787	-0.527289	0.0686738
LITCHI017426	0.243257	0.720279	0.6378	0.029799	0.182604
LITCHI017425	0.229389	0.333474	0.398708	-0.0644577	0.263259
LITCHI017424	0.586828	0.685767	0.811944	-0.578899	-0.166858
LITCHI017423	-0.326651	-0.742729	-0.406573	0.804704	0.0440113
LITCHI017422	0.0559498	0.0504062	0.00858597	0.0342361	0.128976
LITCHI017417	0.541688	0.901229	0.686085	-0.456973	-0.077177
LITCHI017416	0.290838	0.576866	0.381084	-0.20725	0.121795
LITCHI017412	0.577936	0.82035	0.33605	-0.666292	-0.473686
LITCHI017411	-0.105696	0.681792	0.605411	-0.377004	0.522741
LITCHI017409	0.302955	0.897198	0.754522	-0.547055	0.141474
LITCHI017408	0.283969	0.894017	0.539653	-0.601284	-0.0851664
LITCHI017407	-0.273192	0.127192	0.00824756	-0.150258	0.122062
LITCHI017406	-0.296034	-0.548422	-0.302726	0.754218	0.39689
LITCHI017405	-0.468044	-0.757932	-0.530598	0.379411	-0.00873301
LITCHI017404	0.635895	0.797957	0.361945	-0.577265	-0.513401
LITCHI017402	0.73712	0.786858	0.445158	-0.500043	-0.650778
LITCHI017398	0.174038	0.828771	0.73783	-0.444397	0.301587
LITCHI017397	0.323643	0.957912	0.671421	-0.516397	0.0208967
LITCHI017395	-0.629572	-0.521475	-0.325993	0.606545	0.722952
LITCHI017393	0.337733	0.769372	0.602424	-0.405323	0.0955399
LITCHI017392	-0.412171	-0.353726	-0.136469	0.651809	0.633755
LITCHI017386	0.549979	0.751659	0.217209	-0.529259	-0.519796
LITCHI017384	-0.393777	-0.595647	-0.843511	0.238666	-0.128921
LITCHI017382	-0.660613	-0.714866	-0.627106	0.550356	0.333855
LITCHI017381	-0.575848	-0.923364	-0.639097	0.77483	0.295536
LITCHI017380	-0.714499	-0.520986	-0.345584	0.48696	0.790349
LITCHI017379	0.444813	0.959717	0.718159	-0.558823	-0.0524852
LITCHI017377	-0.315412	-0.118022	0.201278	0.559939	0.622353
LITCHI017374	-0.608242	-0.845721	-0.600787	0.389296	0.185373
LITCHI017369	0.146322	0.216444	-0.0242642	0.390229	0.110911
LITCHI017371	-0.122519	-0.15274	-0.338735	0.307128	0.195297
LITCHI017369	-0.04775	0.155126	0.0581057	0.433038	0.38273
LITCHI017367	0.112667	0.0917899	-0.13056	0.172935	0.0745606
LITCHI017366	-0.496714	-0.550332	-0.173005	0.799701	0.517645
LITCHI017365	-0.598781	-0.812253	-0.530938	0.544688	0.195566
LITCHI017364	-0.525398	-0.771183	-0.47212	0.517892	0.143223
LITCHI017363	-0.53777	-0.679849	-0.414933	0.354597	0.130047
LITCHI017360	-0.471361	-0.786378	-0.469396	0.854792	0.239017
LITCHI017356	0.52672	0.792993	0.786391	-0.569911	-0.0627991
LITCHI017347	-0.498064	-0.78277	-0.548562	0.830266	0.386204
LITCHI017355	0.458054	0.41045	0.0310565	0.0514245	-0.354995
LITCHI017347	-0.57841	-0.830567	-0.582926	0.853573	0.428113
LITCHI017355	0.429508	0.57559	0.0617696	-0.184659	-0.279655
LITCHI017342	0.266527	0.256782	0.309906	0.288597	0.178502
LITCHI017341	0.371159	0.944954	0.811465	-0.484515	0.0823348
LITCHI017339	0.609397	0.787264	0.409148	-0.587902	-0.371289
LITCHI017338	-0.75501	-0.881334	-0.647262	0.725632	0.525156
LITCHI017337	-0.0257455	-0.35822	-0.226089	0.824467	0.174182
LITCHI017337	0.580904	0.0904569	-0.079959	0.255903	-0.521686
LITCHI017336	0.801229	0.659983	0.457775	-0.346053	-0.438733
LITCHI017334	0.655248	0.726	0.311134	-0.397342	-0.492646
LITCHI017333	0.424912	0.571453	0.129843	-0.362211	-0.281551
LITCHI017332	-0.411335	-0.521731	-0.507248	-0.00981575	-0.0828386
LITCHI017331	-0.655127	-0.11628	0.133256	-0.128827	0.666656
LITCHI017330	0.715325	0.790216	0.585145	-0.627215	-0.368975
LITCHI017329	-0.603444	-0.748362	-0.554604	0.154474	0.190998
LITCHI017328	0.739438	0.872458	0.521398	-0.581824	-0.53394
LITCHI017324	0.887206	0.592346	0.408763	-0.420844	-0.696808
LITCHI017323	0.262031	0.00307794	-0.247405	-0.262075	-0.674272
LITCHI017321	0.750184	0.919481	0.650061	-0.667298	-0.464984
LITCHI017318	0.17265	0.628286	0.498874	-0.235869	0.323684
LITCHI017316	-0.0957514	-0.224276	-0.273013	-0.337687	-0.343805
LITCHI017314	-0.629114	-0.794393	-0.556908	0.518277	0.30055
LITCHI017313	0.536722	0.957433	0.728878	-0.703351	-0.214456
LITCHI017312	0.307523	0.909637	0.613211	-0.497295	0.0556827
LITCHI017311	0.359917	0.348204	-0.19656	-0.285004	-0.597604
LITCHI017310	-0.452333	-0.790506	-0.540969	0.861834	0.349706
LITCHI017307	-0.676545	-0.770082	-0.554475	0.153438	0.311392
LITCHI017306	0.12892	0.425359	0.688359	0.191701	0.363194
LITCHI017303	0.806804	0.738732	0.382671	-0.403265	-0.598185
LITCHI017302	0.788371	0.851876	0.652758	-0.540576	-0.412713
LITCHI017301	0.112542	0.759028	0.417323	-0.525744	0.125306
LITCHI017298	-0.512178	-0.853778	-0.768181	0.671274	0.237935
LITCHI017296	0.626306	0.399893	0.298494	-0.732197	-0.484367
LITCHI017295	0.259712	0.683258	0.142578	-0.435371	-0.266821
LITCHI017293	-0.612008	-0.891098	-0.571875	0.539935	0.258846
LITCHI017292	-0.551718	-0.216293	-0.406063	0.0258867	0.465255
LITCHI017291	-0.506165	-0.507779	-0.802995	0.263807	0.120195
LITCHI017290	0.532206	-0.147572	-0.185635	0.115627	-0.827937
LITCHI017289	-0.65539	-0.712615	-0.545534	0.473697	0.351834
LITCHI017288	0.836398	0.637627	0.538638	-0.322856	-0.557313
LITCHI017286	-0.422054	0.289353	0.277705	-0.304507	0.724525
LITCHI017284	0.563231	0.457025	0.608023	-0.500407	-0.275989
LITCHI017283	0.117788	0.650199	0.375787	-0.362313	0.251024
LITCHI017279	0.465133	-0.0971338	0.0429945	0.62089	-0.416911
LITCHI017278	0.651022	0.808989	0.519196	-0.509716	-0.550197
LITCHI017276	-0.0231697	0.58208	0.590608	-0.292356	0.453758
LITCHI017271	0.281819	0.439568	0.108446	-0.164772	-0.0418326
LITCHI017270	0.308138	0.654471	0.560021	-0.382947	0.160705
LITCHI017268	0.684164	0.747823	0.374207	-0.684493	-0.649447
LITCHI017267	0.00349825	-0.381132	-0.329727	0.142207	-0.362897
LITCHI017266	0.373682	0.0488116	-0.296407	-0.443955	-0.730706
LITCHI017264	0.0594773	-0.265368	-0.638764	0.397705	-0.245756
LITCHI017263	-0.658788	-0.86674	-0.666153	0.471827	0.235128
LITCHI017261	0.524043	0.721319	0.321353	-0.229976	-0.196739
LITCHI017258	-0.703726	-0.87263	-0.620426	0.665747	0.389451
LITCHI017258	-0.50284	-0.900877	-0.646862	0.734257	0.212349
LITCHI017257	0.403524	0.453535	0.184337	-0.0968698	-0.111865
LITCHI017256	-0.609634	-0.758012	-0.535196	0.230561	0.177595
LITCHI017254	-0.174895	-0.634747	-0.215528	0.719257	0.0157775
LITCHI017253	0.101529	-0.392507	-0.218295	0.547564	0.0740072
LITCHI017252	0.94027	0.563777	0.565243	-0.498146	-0.726001
LITCHI017250	-0.328655	0.150838	0.205721	-0.403204	0.31225
LITCHI017248	-0.15467	-0.64265	-0.726229	0.592706	-0.14929
LITCHI017247	-0.6704	-0.10235	0.0838923	0.181534	0.56217
LITCHI017242	-0.829205	-0.704438	-0.417203	0.355195	0.642125
LITCHI017241	0.458274	0.917821	0.450593	-0.57487	-0.250144
LITCHI017240	-0.605868	-0.473717	-0.270224	0.0548244	0.282992
LITCHI017239	0.00607848	0.770487	0.64921	-0.362062	0.432932
LITCHI017238	0.382801	-0.276143	-0.360634	0.216453	-0.451153
LITCHI017237	0.351338	0.939618	0.76863	-0.535526	0.0941785
LITCHI017236	0.559497	0.905105	0.524805	-0.440108	-0.263993
LITCHI017233	-0.127078	-0.544806	-0.248386	0.031776	-0.197426
LITCHI017232	-0.3939	-0.386746	-0.296012	-0.0490695	0.0498136
LITCHI017231	-0.650853	-0.947072	-0.626566	0.667714	0.385329
LITCHI017230	-0.469585	-0.931892	-0.70054	0.535678	0.0926154
LITCHI017228	-0.624045	-0.81072	-0.558364	0.33169	0.208355
LITCHI017223	0.0531377	0.673228	0.352403	-0.510692	0.180724
LITCHI017217	-0.696329	-0.89487	-0.615665	0.485787	0.31793
LITCHI017216	0.566988	0.892863	0.796808	-0.511947	-0.110249
LITCHI017212	0.554092	0.867746	0.754216	-0.435577	-0.0814145
LITCHI017211	0.59355	0.16712	-0.0342041	-0.295851	-0.583099
LITCHI017207	-0.49258	-0.654205	-0.469913	0.20818	0.0770044
LITCHI017206	-0.568686	-0.810965	-0.580341	0.291588	0.272832
LITCHI017202	0.577227	0.961948	0.784002	-0.622089	-0.183974
LITCHI017201	-0.125302	-0.218515	-0.309895	-0.360509	-0.301772
LITCHI017198	0.643401	0.627067	0.183305	-0.533111	-0.502857
LITCHI017197	0.390693	0.877885	0.499096	-0.629991	-0.125166
LITCHI017196	0.204696	-0.171386	-0.188073	0.560844	-0.0134123
LITCHI017194	0.193209	0.63901	0.289207	-0.54366	-0.219715
LITCHI017191	-0.03713	-0.0594776	-0.180323	0.179564	0.241658
LITCHI017190	0.415863	0.745171	0.360778	-0.262301	-0.0652495
LITCHI017188	-0.207576	-0.76693	-0.68502	0.342831	-0.18494
LITCHI017187	0.499378	0.916368	0.629704	-0.455192	-0.137604
LITCHI017184	0.686204	0.895608	0.712123	-0.457102	-0.248706
LITCHI017182	0.593195	0.824805	0.392996	-0.48277	-0.410055
LITCHI017181	-0.125045	-0.406491	-0.272715	0.7566	0.262866
LITCHI017180	0.193209	-0.304978	-0.470773	-0.142999	-0.630854
LITCHI017178	-0.435978	-0.853499	-0.503691	0.784222	0.314476
LITCHI017176	0.499173	0.411534	0.225948	-0.143409	-0.235502
LITCHI017176	-0.486743	0.196895	0.0828922	-0.0631142	0.805043
LITCHI017171	0.865102	0.678561	0.334619	-0.569275	-0.746892
LITCHI017169	-0.00634563	0.747866	0.705492	-0.376898	0.460446
LITCHI017168	0.12894	0.829085	0.721311	-0.407778	0.329284
LITCHI017166	-0.314833	-0.354097	-0.350557	-0.124831	-0.122564
LITCHI017164	-0.704526	-0.890523	-0.69959	0.431951	0.269547
LITCHI017153	0.467262	0.824933	0.33546	-0.627655	-0.327654
LITCHI017153	-0.0525113	0.668133	0.657528	-0.327227	0.488189
LITCHI017148	0.299394	0.535332	0.522545	-0.0773878	0.253597
LITCHI017147	-0.621955	-0.930244	-0.844622	0.491128	0.226489
LITCHI017146	-0.232677	0.204834	0.432379	0.0742058	0.701308
LITCHI017143	0.156486	0.138882	0.419519	0.0954488	-0.28289
LITCHI017142	-0.725427	-0.88084	-0.639096	0.665094	0.511591
LITCHI017140	-0.736658	-0.845229	-0.587513	0.60109	0.531525
LITCHI017138	-0.24152	-0.0476608	-0.194821	0.249456	0.417244
LITCHI017136	-0.224937	-0.552972	-0.376343	0.645798	0.189451
LITCHI017134	-0.718225	-0.816039	-0.616526	0.258818	0.302406
LITCHI017133	-0.624042	-0.938686	-0.712285	0.76021	0.330685
LITCHI017132	-0.219979	-0.413835	-0.331969	0.823352	0.26433
LITCHI017131	0.23441	0.89845	0.736088	-0.489633	0.223981
LITCHI017131	-0.605691	-0.899348	-0.624205	0.586675	0.255248
LITCHI017130	0.369829	0.535544	0.309489	-0.141283	-0.348685
LITCHI017129	0.243787	0.0196393	-0.131803	0.139384	-0.0353616
LITCHI017128	0.772461	0.532455	0.218842	-0.241549	-0.525233
LITCHI017127	-0.445191	-0.491262	-0.415309	0.108962	0.170769
LITCHI017126	0.656881	0.946884	0.69241	-0.552742	-0.393847
LITCHI017125	0.301778	0.751601	0.687426	-0.372949	0.181646
LITCHI017123	0.456779	0.317817	0.159592	0.157167	-0.0901672
LITCHI017121	-0.672619	-0.946362	-0.744556	0.727465	0.361277
LITCHI017120	-0.583515	-0.981102	-0.780372	0.551918	0.233611
LITCHI017118	-0.429118	0.328866	0.263139	-0.0868096	0.748733
LITCHI017116	-0.540408	-0.840768	-0.6061	0.749008	0.352962
LITCHI017113	-0.560844	-0.819287	-0.536757	0.581864	0.159545
LITCHI017112	0.669297	0.521712	0.235919	-0.252172	-0.579398
LITCHI017106	-0.543932	-0.627129	-0.414076	0.173074	0.117665
LITCHI017105	-0.54105	-0.877397	-0.573917	0.607322	0.210773
LITCHI017104	0.592397	0.279808	-0.17473	-0.297012	-0.847103
LITCHI017101	-0.427982	0.219345	0.0438524	0.234296	0.562682
LITCHI017100	0.669767	0.87588	0.638221	-0.449281	-0.457226
LITCHI017098	0.63088	0.944451	0.606347	-0.633185	-0.349527
LITCHI017097	-0.365194	-0.524623	-0.387177	0.536539	0.452489
LITCHI017096	-0.141458	-0.432332	-0.486218	0.0720735	-0.354447
LITCHI017092	0.444163	0.672897	0.576207	-0.751811	-0.350204
LITCHI017091	0.495543	0.535719	0.0753212	-0.429464	-0.558372
LITCHI017089	-0.166468	-0.261263	-0.413348	-0.397775	-0.262433
LITCHI017088	0.554922	0.183705	-0.159628	-0.390593	-0.872056
LITCHI017087	0.729782	0.944695	0.750393	-0.590694	-0.38268
LITCHI017086	0.55171	0.874599	0.667062	-0.398607	-0.0917827
LITCHI017085	0.573781	-0.0726779	-0.380511	0.0599684	-0.747214
LITCHI017083	0.626341	0.52628	0.176521	-0.654248	-0.775465
LITCHI017082	-0.55527	-0.672939	-0.592757	0.0813222	0.122711
LITCHI017081	-0.276629	-0.0423643	-0.439184	-0.0301766	-0.0454101
LITCHI017079	0.104345	0.777208	0.738006	-0.394479	0.366444
LITCHI017078	0.719634	0.870534	0.576246	-0.64109	-0.413736
LITCHI017076	0.439912	0.786948	0.480445	-0.381847	-0.0547128
LITCHI017075	-0.594045	-0.82557	-0.501439	0.866405	0.425556
LITCHI017074	0.00512389	0.254501	0.111594	0.218316	0.309083
LITCHI017067	-0.396774	-0.768965	-0.555411	0.864387	0.256265
LITCHI017066	0.738642	0.851589	0.560044	-0.515748	-0.422803
LITCHI017065	0.679925	0.42382	0.282577	0.0666657	-0.358108
LITCHI017063	0.712935	0.565123	0.0626803	-0.437492	-0.755133
LITCHI017062	0.667805	0.898595	0.505094	-0.580238	-0.469439
LITCHI017058	0.556378	0.939606	0.596777	-0.670528	-0.228318
LITCHI017055	0.500944	0.904072	0.796203	-0.477311	-0.0163999
LITCHI017053	0.245926	0.898618	0.650709	-0.562327	0.176282
LITCHI017052	0.690013	0.883848	0.621239	-0.734494	-0.472812
LITCHI017049	0.561904	0.707337	0.190813	-0.578914	-0.506535
LITCHI017048	0.567205	0.728948	0.535154	-0.214547	-0.10231
LITCHI017045	-0.00153583	-0.341928	-0.442534	-0.0202705	-0.199963
LITCHI017044	0.116784	0.731875	0.338083	-0.330708	0.186429
LITCHI017043	-0.34366	0.0498628	0.130631	0.568771	0.610305
LITCHI017042	-0.340964	-0.820927	-0.590507	0.766287	0.215735
LITCHI017044	0.279871	0.696208	0.278447	-0.410316	-0.078116
LITCHI017037	-0.313217	-0.580969	-0.391551	0.854833	0.250517
LITCHI017035	0.594882	0.293196	-0.0983445	-0.303186	-0.781278
LITCHI017034	-0.611969	-0.958022	-0.658658	0.62916	0.283928
LITCHI017033	-0.495358	-0.739682	-0.546612	0.627298	0.388383
LITCHI017031	-0.521877	-0.822835	-0.566258	0.900929	0.353359
LITCHI017029	0.200815	0.59752	0.631688	-0.38226	0.203027
LITCHI017028	-0.236794	-0.587033	-0.523199	0.720998	0.171721
LITCHI017027	-0.687846	-0.0335523	0.124983	0.251976	0.813139
LITCHI017015	-0.757062	-0.882465	-0.649466	0.633363	0.488486
LITCHI017016	-0.799822	-0.443238	-0.132889	0.333271	0.871494
LITCHI017016	-0.656421	-0.315835	-0.0886953	0.450886	0.893193
LITCHI017018	0.00855763	0.331962	0.0609506	0.0684592	0.249563
LITCHI017019	0.610575	0.856825	0.536856	-0.64066	-0.49255
LITCHI017019	0.864883	0.610497	0.273841	-0.431359	-0.833629
LITCHI017014	-0.614404	-0.580223	-0.261777	0.815773	0.62029
LITCHI017013	-0.5886	-0.507132	-0.316237	0.682162	0.49696
LITCHI017011	0.677416	0.944716	0.723611	-0.666904	-0.33287
LITCHI017009	-0.747042	-0.880172	-0.632129	0.577295	0.537294
LITCHI017008	0.503864	0.874196	0.533444	-0.420795	-0.15109
LITCHI017002	-0.10849	-0.403913	-0.470377	-0.247344	-0.329448
LITCHI017000	0.280877	0.888852	0.686445	-0.597365	0.156815
LITCHI016998	0.463743	0.86633	0.689208	-0.489953	0.00681636
LITCHI016995	0.769751	0.623039	0.25728	-0.381703	-0.590204
LITCHI016994	0.71712	0.818694	0.564774	-0.692068	-0.459125
LITCHI016990	-0.820713	-0.141178	-0.0688748	-0.173329	0.761879
LITCHI016989	0.411162	0.988482	0.774416	-0.606016	-0.0330865
LITCHI016988	0.765035	0.715556	0.774336	-0.419284	-0.323435
LITCHI016986	0.86346	0.560466	0.593331	-0.53539	-0.612058
LITCHI016984	-0.559551	-0.696194	-0.577683	0.631776	0.3933
LITCHI016983	-0.581044	-0.73594	-0.551597	0.150033	0.161965
LITCHI016982	0.338145	0.832814	0.448176	-0.510804	-0.191357
LITCHI016981	-0.0588026	0.114016	0.195985	0.384942	0.456592
LITCHI016980	0.0945914	0.400379	0.435331	0.0364427	0.425194
LITCHI016979	0.210041	0.78318	0.638124	-0.272758	-0.00811649
LITCHI016977	0.033121	0.78614	0.690284	-0.580415	0.250521
LITCHI016976	-0.505547	-0.688455	-0.496921	0.237599	0.0860744
LITCHI016975	-0.505192	0.307407	0.340538	-0.133573	0.68756
LITCHI016973	-0.0385247	-0.133711	-0.616115	-0.215077	-0.360528
LITCHI016971	-0.278498	-0.791826	-0.539418	0.6223	0.12383
LITCHI016969	0.413557	-0.0200357	-0.414754	-0.139129	-0.766251
LITCHI016965	0.219651	-0.608725	-0.608164	0.194122	-0.461334
LITCHI016961	-0.408318	-0.861878	-0.643165	0.565571	0.0246589
LITCHI016960	0.615236	0.699035	0.454374	-0.773448	-0.515988
LITCHI016959	-0.703486	-0.858454	-0.564195	0.642987	0.527419
LITCHI016958	0.263388	-0.279343	-0.619288	-0.0803788	-0.622496
LITCHI016957	0.574868	0.81642	0.497626	-0.429487	-0.216278
LITCHI016955	0.163745	-0.407187	-0.455024	0.757957	-0.214244
LITCHI016953	0.45186	0.809855	0.681313	-0.455611	0.00369711
LITCHI016952	0.703221	0.620907	0.277629	-0.510956	-0.471801
LITCHI016951	-0.614046	-0.870711	-0.65411	0.633777	0.372226
LITCHI016950	-0.124413	-0.638018	-0.689872	0.475952	-0.258492
LITCHI016949	0.793563	0.267545	0.0238486	-0.232195	-0.713615
LITCHI016947	-0.139456	-0.462277	-0.541672	0.0247608	-0.406185
LITCHI016941	0.477852	0.140466	-0.0125871	-0.538104	-0.745295
LITCHI016945	-0.243486	-0.724973	-0.449993	0.735735	0.220929
LITCHI016943	0.664823	-0.0186848	0.152374	-0.314405	-0.708733
LITCHI016938	0.536947	-0.148371	-0.205967	0.0753554	-0.458478
LITCHI016937	0.279939	0.0818093	-0.0718448	0.114329	0.0242601
LITCHI016936	-0.164063	-0.0946262	-0.164664	0.276786	0.318834
LITCHI016935	-0.452304	-0.864278	-0.384586	0.638482	0.196435
LITCHI016934	0.639756	0.707597	0.83849	-0.578602	-0.265799
LITCHI016933	-0.0395602	0.713388	0.571615	-0.432558	0.47027
LITCHI016932	0.67551	0.87285	0.470726	-0.642268	-0.42921
LITCHI016930	-0.2495	-0.892243	-0.6162	0.455814	-0.148351
LITCHI016929	0.6586	0.939187	0.609687	-0.567237	-0.414201
LITCHI016928	0.0565043	-0.0706941	-0.195845	-0.410175	-0.377308
LITCHI016927	0.759129	0.885613	0.66128	-0.632761	-0.528675
LITCHI016923	-0.0165225	0.706233	0.615216	-0.368754	0.470517
LITCHI016922	0.193411	0.0751339	0.363023	-0.0752821	0.189924
LITCHI016921	0.507716	0.715262	0.823107	-0.493922	-0.0161641
LITCHI016919	-0.692407	-0.114974	0.145092	0.0427618	0.917577
LITCHI016918	-0.693417	-0.88986	-0.636419	0.724835	0.432402
LITCHI016915	0.180343	0.796218	0.689683	-0.469817	0.303013
LITCHI016913	-0.447803	-0.680505	-0.436998	0.457671	0.0501697
LITCHI016913	-0.509042	-0.499976	-0.607176	-0.00177159	0.0272896
LITCHI016912	-0.148502	0.152499	0.267294	-0.589353	0.0862522
LITCHI016911	0.149863	0.906531	0.66202	-0.510945	0.228587
LITCHI016910	-0.602131	-0.723846	-0.53673	0.266376	0.196177
LITCHI016908	0.0178123	0.422419	0.497309	0.0544197	0.52999
LITCHI016907	0.520629	0.480799	-0.0572297	-0.433832	-0.507661
LITCHI016904	-0.341794	-0.67134	-0.590678	0.1975	-0.133465
LITCHI016899	-0.499841	-0.750302	-0.454666	0.272012	0.107151
LITCHI016898	-0.414909	-0.753506	-0.647558	0.803503	0.0782614
LITCHI016896	0.538372	0.739375	0.851676	-0.522855	-0.0523845
LITCHI016893	0.357261	0.824762	0.719225	-0.258455	0.163238
LITCHI016888	0.695121	0.952094	0.666114	-0.665508	-0.395838
LITCHI016884	0.574449	0.52562	-0.0252692	-0.448047	-0.654039
LITCHI016890	0.458411	0.857821	0.421342	-0.574035	-0.28451
LITCHI016882	0.711215	0.758716	0.394332	-0.418847	-0.512431
LITCHI016881	-0.293171	-0.71586	-0.439251	0.32449	0.141109
LITCHI016879	-0.205683	0.172522	-0.109128	-0.22913	-0.0208516
LITCHI016878	0.401587	0.972307	0.800445	-0.541396	-0.00906294
LITCHI016877	0.748934	0.691507	0.256186	-0.592827	-0.742913
LITCHI016876	-0.377661	0.34539	-0.140164	-0.446523	0.235724
LITCHI016873	-0.00952947	0.259125	0.0708424	0.0278164	0.263041
LITCHI016871	-0.640921	-0.379258	0.0114339	0.338698	0.726036
LITCHI016870	0.194188	0.5301	0.387515	-0.0284023	0.255214
LITCHI016869	0.56976	0.61963	0.414248	-0.151175	-0.186422
LITCHI016869	-0.107483	-0.217707	-0.140832	0.573377	0.344454
LITCHI016866	0.889417	0.615976	0.382106	-0.473392	-0.688012
LITCHI016865	-0.27854	0.279618	-0.00949838	0.175779	0.340776
LITCHI016864	-0.562668	-0.832994	-0.617532	0.718994	0.349173
LITCHI016863	0.765704	0.793325	0.609164	-0.634255	-0.637627
LITCHI016862	0.722078	0.507303	0.126993	-0.603262	-0.756863
LITCHI016861	0.814239	0.707955	0.449645	-0.50944	-0.609833
LITCHI016860	0.640053	0.157816	-0.210827	-0.155243	-0.68189
LITCHI016859	0.695858	0.772708	0.369957	-0.607029	-0.472629
LITCHI016858	0.731866	0.780512	0.43914	-0.554093	-0.497915
LITCHI016857	-0.328902	-0.345738	-0.105497	0.853552	0.505364
LITCHI016856	-0.686951	-0.918386	-0.691325	0.506862	0.276157
LITCHI016853	0.413629	0.939237	0.74792	-0.554527	-0.142117
LITCHI016853	0.47371	0.974166	0.653182	-0.624018	-0.207863
LITCHI016853	0.629744	0.555645	0.100487	-0.391581	-0.709932
LITCHI016851	0.412526	0.738133	0.227467	-0.536051	-0.350388
LITCHI016848	0.680178	0.382156	-0.0891715	-0.391563	-0.719215
LITCHI016846	0.521554	0.912362	0.571343	-0.660331	-0.237882
LITCHI016845	-0.27764	-0.656501	-0.667173	0.840858	0.0555245
LITCHI016844	-0.561507	-0.542317	-0.368611	0.522908	0.555303
LITCHI016843	0.273613	-0.245397	-0.174483	0.402568	-0.41756
LITCHI016842	0.846685	0.571082	0.279915	-0.452534	-0.838218
LITCHI016840	-0.31307	-0.44548	-0.448576	0.45778	0.367652
LITCHI016839	-0.228069	-0.338797	0.201128	0.249121	0.460393
LITCHI016838	-0.441191	-0.667317	-0.545746	0.176936	0.0614826
LITCHI016837	0.614454	0.788453	0.289156	-0.494631	-0.457782
LITCHI016834	0.729149	0.794312	0.377103	-0.592666	-0.643118
LITCHI016833	-0.345321	-0.325764	-0.178651	0.519409	0.530483
LITCHI016832	-0.162211	0.347	0.477339	0.19895	0.644484
LITCHI016831	0.218024	0.753336	0.605023	-0.785233	-0.0116488
LITCHI016829	0.0348277	-0.476545	-0.837133	0.0868706	-0.517804
LITCHI016828	-0.138593	0.694885	0.553321	-0.499392	0.47446
LITCHI016827	0.297177	0.195648	-0.234205	0.0299845	-0.238216
LITCHI016826	0.0199029	0.668152	0.377993	-0.181251	0.271274
LITCHI016822	-0.705088	-0.585019	-0.492233	0.218123	0.352166
LITCHI016821	-0.427915	-0.462528	-0.329368	-0.122539	0.0582711
LITCHI016821	-0.288424	-0.469502	-0.32392	-0.13379	-0.0842202
LITCHI016819	0.123338	-0.377761	-0.518246	-0.100392	-0.570439
LITCHI016818	-0.475658	-0.44891	-0.29381	0.0648586	0.0964885
LITCHI016817	-0.542276	-0.676798	-0.478821	0.127682	0.109338
LITCHI016816	0.426622	0.390322	0.142614	0.0669097	-0.392633
LITCHI016814	-0.285435	-0.624438	-0.4199	0.435099	-0.0623728
LITCHI016813	0.725871	0.707695	0.570622	-0.759774	-0.606455
LITCHI016808	-0.119827	-0.0372152	-0.257151	0.15623	0.173801
LITCHI016807	-0.0470555	0.493652	0.39802	-0.172864	0.399793
LITCHI016806	-0.167992	-0.350759	-0.566127	-0.149133	-0.300316
LITCHI016804	0.261044	0.628504	0.144465	-0.493359	-0.135055
LITCHI016803	0.663957	0.585103	0.689759	-0.60289	-0.342227
LITCHI016802	-0.318997	-0.754894	-0.700073	0.496109	0.126454
LITCHI016800	0.22826	0.919455	0.636876	-0.555116	0.0878164
LITCHI016799	-0.723069	-0.808843	-0.562432	0.351446	0.376849
LITCHI016798	0.429953	0.832612	0.636459	-0.748508	-0.126791
LITCHI016797	0.0528332	-0.312546	-0.301724	-0.102419	-0.374673
LITCHI016795	-0.0149257	-0.601286	-0.877729	0.146031	-0.443026
LITCHI016794	0.27134	0.861801	0.744861	-0.532369	0.193009
LITCHI016793	0.717014	0.481273	0.509053	-0.233502	-0.469358
LITCHI016792	0.841037	0.758502	0.496256	-0.471643	-0.532221
LITCHI016791	0.75778	0.79803	0.448988	-0.623966	-0.494369
LITCHI016785	0.660472	-0.0370849	-0.26542	0.138914	-0.69506
LITCHI016784	-0.497175	-0.735117	-0.3941	0.694315	0.505983
LITCHI016780	-0.23947	-0.737313	-0.553431	0.174953	-0.166177
LITCHI016779	-0.585834	-0.716069	-0.581987	0.109497	0.1288
LITCHI016778	-0.0195409	0.0766417	-0.172707	-0.428629	-0.356035
LITCHI016777	0.313362	0.201713	-0.136418	-0.684957	-0.54622
LITCHI016776	-0.121356	0.108168	0.234294	0.394975	0.538434
LITCHI016775	0.263241	0.866525	0.712836	-0.51644	0.183687
LITCHI016774	-0.0557676	0.622287	0.617953	-0.33498	0.497487
LITCHI016773	-0.527177	-0.907621	-0.647386	0.816207	0.302181
LITCHI016770	-0.469647	-0.697902	-0.480954	0.799602	0.388673
LITCHI016768	-0.563832	-0.593754	-0.638555	-0.0595011	0.0679168
LITCHI016765	-0.427584	-0.554522	-0.443054	0.625452	0.467751
LITCHI016762	0.17097	0.584784	0.538627	-0.167022	0.35434
LITCHI016761	0.304809	0.725588	0.445079	-0.499252	-0.144878
LITCHI016759	0.599386	0.173044	0.535642	-0.23944	-0.298364
LITCHI016758	0.414953	0.978405	0.769481	-0.614795	-0.024781
LITCHI016757	0.63291	0.260122	0.626447	-0.253153	-0.356683
LITCHI016756	0.188339	0.864209	0.705224	-0.501945	0.265696
LITCHI016755	-0.546103	-0.613971	-0.377215	0.902371	0.490714
LITCHI016753	-0.240912	0.519097	0.450825	-0.320239	0.620932
LITCHI016751	0.0634936	0.675662	0.677953	-0.350058	0.403084
LITCHI016749	0.0387763	0.835333	0.623813	-0.471725	0.352177
LITCHI016748	0.658809	0.844683	0.419788	-0.594953	-0.463231
LITCHI016747	0.679939	0.86556	0.50091	-0.605715	-0.427865
LITCHI016746	0.360101	0.858586	0.641975	-0.256687	0.0543807
LITCHI016745	-0.828481	-0.739429	-0.764703	0.514945	0.446846
LITCHI016744	-0.582824	-0.917956	-0.588437	0.782507	0.315803
LITCHI016743	-0.387209	0.183876	0.263439	0.102024	0.804123
LITCHI016742	0.723228	0.834281	0.592198	-0.788905	-0.460192
LITCHI016741	-0.0291069	0.0238074	0.0502731	-0.553029	-0.183713
LITCHI016740	-0.699701	-0.871193	-0.585967	0.43755	0.356153
LITCHI016739	0.72826	0.261476	0.33439	-0.520184	-0.65113
LITCHI016738	0.329051	-0.225277	-0.56375	-0.0719913	-0.665658
LITCHI016736	0.188127	0.363706	0.681535	-0.134931	0.20821
LITCHI016735	0.308965	0.734621	0.204204	-0.615764	-0.360587
LITCHI016732	0.399088	0.815527	0.487936	-0.375464	-0.217714
LITCHI016729	-0.346238	0.482506	0.41478	-0.153685	0.415317
LITCHI016723	0.925787	0.591921	0.36996	-0.544527	-0.811019
LITCHI016720	-0.396728	-0.785063	-0.364015	0.520507	0.383307
LITCHI016719	0.237615	0.0176755	-0.077479	0.371835	-0.0178789
LITCHI016718	0.594579	0.819438	0.399275	-0.730914	-0.496452
LITCHI016714	0.794846	0.836141	0.513901	-0.617804	-0.556916
LITCHI016713	0.920123	0.478281	0.485769	-0.448331	-0.722067
LITCHI016712	0.384284	0.967288	0.723675	-0.553411	0.0113158
LITCHI016711	0.375773	0.956868	0.607611	-0.624281	-0.0652518
LITCHI016710	-0.439274	-0.854222	-0.546015	0.667333	0.0952228
LITCHI016709	0.715249	0.26227	0.596002	0.198089	-0.381106
LITCHI016708	0.904725	0.650618	0.383601	-0.553431	-0.750547
LITCHI016707	0.382398	0.715967	0.298281	-0.366621	-0.115277
LITCHI016706	-0.502	-0.7919	-0.757383	0.196464	0.133504
LITCHI016705	0.728445	0.926417	0.795706	-0.613101	-0.412177
LITCHI016703	0.587544	0.487427	0.393813	-0.152122	-0.144965
LITCHI016702	-0.333773	-0.877304	-0.641782	0.656372	-0.0689815
LITCHI016701	0.157359	-0.258586	-0.0842914	-0.234651	-0.25702
LITCHI016699	-0.394734	-0.779358	-0.617448	0.116947	-0.0183651
LITCHI016698	-0.308847	-0.160368	-0.0269347	0.641667	0.60274
LITCHI016697	-0.311145	0.146966	0.0709481	0.43221	0.621283
LITCHI016695	-0.0951957	0.51962	0.371521	0.023148	0.379635
LITCHI016696	0.291918	0.944416	0.779019	-0.417669	0.103291
LITCHI016693	-0.47471	-0.105591	-0.0386311	0.437943	0.754981
LITCHI016692	0.223384	0.938834	0.707194	-0.562691	0.148337
LITCHI016691	-0.119237	0.0214312	0.259736	0.505966	0.547637
LITCHI016690	-0.230283	0.371579	0.363766	-0.058808	0.672704
LITCHI016688	0.60087	0.663973	0.47645	0.0368951	-0.238147
LITCHI016687	-0.263671	-0.474846	-0.344267	0.841859	0.300065
LITCHI016686	0.307251	0.266648	0.514026	0.453645	0.0655576
LITCHI016685	0.65175	0.863	0.536411	-0.674947	-0.53315
LITCHI016684	0.270722	0.865444	0.67543	-0.385727	0.00404047
LITCHI016683	0.00833586	-0.447691	-0.181546	0.102723	-0.402308
LITCHI016681	-0.519977	-0.947215	-0.6855	0.758059	0.222328
LITCHI016680	0.323947	0.331078	0.428313	0.333998	0.156253
LITCHI016678	-0.160306	-0.407941	-0.479832	0.819173	0.0747958
LITCHI016677	0.40778	0.0568716	-0.272425	-0.447713	-0.684275
LITCHI016676	0.600795	0.952326	0.747761	-0.649205	-0.243763
LITCHI016675	0.144329	0.769834	0.593295	-0.287223	0.333831
LITCHI016673	-0.678292	-0.866726	-0.759855	0.56179	0.425817
LITCHI016672	0.281461	0.761886	0.396502	-0.607335	-0.0383128
LITCHI016670	-0.430742	-0.851373	-0.582774	0.776449	0.298377
LITCHI016668	-0.496282	-0.642698	-0.41268	0.149056	0.161581
LITCHI016667	0.578732	0.200267	0.325831	0.139544	-0.221646
LITCHI016665	0.664246	0.441919	0.330172	-0.183198	-0.342347
LITCHI016664	0.470757	0.749653	0.832497	-0.512816	0.02437
LITCHI016663	-0.803385	-0.724232	-0.468482	0.616293	0.565138
LITCHI016662	-0.691472	-0.882665	-0.619325	0.735148	0.383405
LITCHI016660	-0.260686	-0.48115	-0.374546	-0.0762043	-0.162502
LITCHI016658	0.0650948	-0.103476	-0.164469	0.276666	0.124286
LITCHI016654	-0.478558	-0.766781	-0.727335	0.196346	-0.0102364
LITCHI016653	0.521296	0.356006	0.158939	-0.191362	-0.24939
LITCHI016652	-0.513446	-0.678577	-0.495076	0.0117228	0.235781
LITCHI016651	-0.36426	-0.758117	-0.66272	0.541591	0.0618292
LITCHI016650	0.610566	0.744238	0.544632	-0.324614	-0.160868
LITCHI016649	0.723118	0.920345	0.639885	-0.569556	-0.387084
LITCHI016646	-0.124089	0.00971143	-0.219095	-0.487064	-0.0969288
LITCHI016645	-0.511582	-0.64079	-0.458089	0.121955	0.0990256
LITCHI016644	-0.319111	-0.752515	-0.434877	0.240028	0.0534616
LITCHI016642	-0.502344	-0.425407	-0.255007	0.00167252	0.143577
LITCHI016641	-0.394755	0.096669	0.246311	0.401768	0.705913
LITCHI016639	-0.154002	0.0275675	-0.169019	0.320023	0.358023
LITCHI016638	0.121549	0.223651	0.152653	0.224592	0.249118
LITCHI016637	0.673994	0.839003	0.610571	-0.621963	-0.325715
LITCHI016635	0.303888	0.370347	-0.170481	-0.15599	-0.487844
LITCHI016633	0.0116361	0.679373	0.673112	-0.365106	0.417924
LITCHI016632	0.186616	0.623861	0.44186	-0.395504	0.222038
LITCHI016631	-0.467765	-0.783619	-0.513751	0.944571	0.294934
LITCHI016630	-0.215587	-0.507834	-0.288365	0.768146	0.311812
LITCHI016629	-0.585708	-0.904766	-0.594885	0.780366	0.264936
LITCHI016627	0.323252	0.620542	0.518523	-0.311767	0.158596
LITCHI016625	0.746592	0.917593	0.707409	-0.684605	-0.488955
LITCHI016624	-0.258566	-0.0303935	0.10086	0.62434	0.516523
LITCHI016623	-0.634189	-0.929724	-0.599269	0.647865	0.318874
LITCHI016621	0.528901	0.984576	0.786291	-0.605852	-0.131592
LITCHI016619	0.369862	0.836223	0.674776	-0.568053	0.0542762
LITCHI016618	-0.540056	-0.601501	-0.388074	0.0432389	0.132591
LITCHI016615	-0.702436	-0.863761	-0.606129	0.790839	0.441841
LITCHI016614	-0.459274	-0.385693	-0.209872	0.702237	0.63749
LITCHI016613	0.746195	0.82017	0.6547	-0.641214	-0.400489
LITCHI016612	-0.59899	-0.0492515	0.23761	0.10241	0.902302
LITCHI016611	0.657704	0.699529	0.790775	-0.447879	-0.358794
LITCHI016610	-0.139969	0.575831	0.588074	-0.222573	0.581223
LITCHI016609	0.596253	0.851224	0.648749	-0.315525	-0.138523
LITCHI016606	-0.145648	0.580727	0.613814	-0.230712	0.596384
LITCHI016605	-0.232758	-0.362076	-0.24664	0.465537	0.398811
LITCHI016603	0.755718	0.863116	0.473921	-0.533137	-0.531156
LITCHI016601	0.829678	0.587918	0.427406	-0.647643	-0.694021
LITCHI016600	0.792497	0.875336	0.564434	-0.650329	-0.562201
LITCHI016599	0.873951	0.636862	0.288139	-0.545196	-0.77652
LITCHI016598	-0.435826	-0.530293	-0.363452	-0.086969	0.0811771
LITCHI016596	-0.0909784	-0.279294	-0.457848	-0.384988	-0.344541
LITCHI016595	-0.395184	-0.391058	-0.334571	-0.215817	0.0456216
LITCHI016593	-0.481638	-0.872033	-0.600738	0.319557	0.0514993
LITCHI016592	0.452197	0.921429	0.572732	-0.59142	-0.0879535
LITCHI016591	-0.51338	-0.709558	-0.57089	0.0554582	0.143144
LITCHI016587	-0.454358	-0.712265	-0.561465	0.436315	0.368244
LITCHI016586	-0.364128	-0.709872	-0.704007	0.031497	-0.11321
LITCHI016585	0.450092	0.903275	0.570106	-0.489736	-0.0664928
LITCHI016584	0.371973	0.757986	0.698226	-0.544696	0.0813639
LITCHI016581	-0.628443	-0.889379	-0.63982	0.69329	0.392923
LITCHI016580	0.811191	0.601983	0.450165	-0.515152	-0.533779
LITCHI016579	-0.522833	0.201593	-0.216851	-0.313201	0.495527
LITCHI016578	0.409257	0.886967	0.598663	-0.561146	-0.0445154
LITCHI016576	0.562636	0.898884	0.762384	-0.595461	-0.122598
LITCHI016573	0.33694	0.873348	0.652481	-0.397959	0.0906841
LITCHI016574	0.51448	0.939432	0.615872	-0.491168	-0.229431
LITCHI016573	0.532328	0.805258	0.533285	-0.281469	-0.220437
LITCHI016570	0.195268	0.864776	0.683232	-0.30003	0.223442
LITCHI016569	-0.579093	-0.505263	-0.325623	0.6089	0.605919
LITCHI016567	0.0602714	0.686413	0.681154	-0.288984	0.444552
LITCHI016566	-0.0213959	0.360715	0.293973	0.168968	0.166103
LITCHI016565	0.0307349	0.786767	0.682782	-0.423641	0.395221
LITCHI016564	0.267429	-0.198718	-0.508743	0.244762	-0.548418
LITCHI016563	0.332664	0.899356	0.717691	-0.449152	0.0767382
LITCHI016562	0.316941	0.80464	0.660887	-0.223731	-0.00779003
LITCHI016561	0.636859	0.85238	0.560581	-0.67525	-0.418224
LITCHI016560	-0.225123	0.554918	0.532339	-0.156965	0.658038
LITCHI016559	0.435568	0.770962	0.556107	-0.399301	-0.284692
LITCHI016558	0.334148	0.119036	0.159086	0.161013	-0.0170425
LITCHI016555	-0.483052	-0.595163	-0.371453	0.717289	0.53454
LITCHI016553	-0.395413	-0.449012	-0.281584	0.658568	0.548372
LITCHI016551	-0.133149	0.53327	0.586855	-0.262643	0.545836
LITCHI016550	0.068002	0.829016	0.697248	-0.48073	0.357719
LITCHI016547	-0.466471	0.0743677	0.179414	0.22013	0.834715
LITCHI016546	0.466519	0.843061	0.345118	-0.462787	-0.264897
LITCHI016545	-0.171007	0.107719	0.169273	0.119346	0.571021
LITCHI016544	-0.625788	-0.901308	-0.600433	0.515898	0.240961
LITCHI016542	-0.323653	0.0214392	-0.573574	-0.00786155	0.0466164
LITCHI016533	0.0187659	0.776567	0.491119	-0.440431	0.340467
LITCHI016538	0.392362	0.639872	0.351688	-0.476478	-0.092334
LITCHI016527	0.249012	0.16803	0.0463595	0.168399	0.0704971
LITCHI016525	0.554604	0.975958	0.757572	-0.582329	-0.151698
LITCHI016525	0.591131	0.957524	0.659756	-0.53255	-0.228197
LITCHI016525	0.712641	0.940493	0.633053	-0.637548	-0.46661
LITCHI016524	0.601012	0.939892	0.642036	-0.472002	-0.292075
LITCHI016517	0.587319	0.825249	0.361365	-0.544026	-0.425519
LITCHI016522	0.293724	0.405089	0.107375	-0.262242	-0.27844
LITCHI016520	0.507479	0.720978	0.387617	-0.399318	-0.176562
LITCHI016519	0.0145722	0.703968	0.705478	-0.381081	0.425931
LITCHI016514	-0.0428432	0.700491	0.653343	-0.40085	0.481836
LITCHI016512	-0.208382	-0.0964998	-0.0721861	0.457653	0.270094
LITCHI016510	0.377156	0.0711798	-0.447902	-0.370366	-0.694456
LITCHI016509	0.234972	0.871283	0.686572	-0.477678	0.210179
LITCHI016506	0.740998	0.769328	0.3647	-0.587501	-0.64706
LITCHI016505	-0.670249	-0.750183	-0.575749	0.597863	0.540894
LITCHI016504	0.607155	0.928495	0.731522	-0.473732	-0.329632
LITCHI016500	0.354066	0.831048	0.701997	-0.342362	0.148082
LITCHI016498	-0.443702	-0.793733	-0.68109	0.580707	0.188084
LITCHI016497	-0.669725	-0.791585	-0.604435	0.285047	0.227832
LITCHI016496	0.414032	0.959294	0.702624	-0.540399	-0.00834341
LITCHI016495	0.33725	0.809297	0.509032	-0.501513	0.0542774
LITCHI016493	-0.456729	-0.47856	-0.479329	0.844805	0.401753
LITCHI016489	0.493126	0.826544	0.440095	-0.379809	-0.195546
LITCHI016488	-0.571271	-0.778314	-0.524356	0.550565	0.22796
LITCHI016485	0.753866	0.81702	0.486855	-0.579778	-0.494675
LITCHI016484	-0.557661	-0.301218	0.119214	0.595636	0.748159
LITCHI016482	-0.634843	-0.926179	-0.727767	0.538795	0.22298
LITCHI016481	-0.235108	-0.189483	0.109771	0.506089	0.588462
LITCHI016476	0.210422	0.694239	0.42833	-0.217101	0.23885
LITCHI016474	0.00107813	-0.387247	-0.247065	0.813343	0.116442
LITCHI016473	-0.171116	-0.460675	-0.254594	0.881085	0.198579
LITCHI016472	-0.0211063	-0.347479	-0.251195	0.841214	0.0615516
LITCHI016471	-0.278758	-0.433652	-0.500938	0.534333	0.255124
LITCHI016470	0.666883	0.59526	0.192123	-0.296269	-0.460704
LITCHI016460	0.862994	0.265008	0.0569105	-0.341329	-0.928395
LITCHI016448	0.632832	0.71176	0.534745	-0.231013	-0.203616
LITCHI016445	0.148241	-0.448939	-0.540839	0.427303	-0.416973
LITCHI016444	0.753352	0.784561	0.539596	-0.296062	-0.461726
LITCHI016443	0.806179	0.651549	0.287116	-0.48275	-0.757546
LITCHI016442	0.569677	0.840683	0.677926	-0.395676	-0.125627
LITCHI016439	-0.0765961	0.616231	0.590228	-0.329767	0.493587
LITCHI016438	-0.627973	-0.804203	-0.89533	0.560757	0.210265
LITCHI016437	0.563999	0.933446	0.573757	-0.587531	-0.329847
LITCHI016435	0.69304	0.77565	0.300638	-0.586949	-0.58303
LITCHI016433	0.112917	0.759522	0.664045	-0.366022	0.375599
LITCHI016432	-0.326449	-0.776278	-0.716882	0.600458	0.0376002
LITCHI016431	0.797675	0.783571	0.587849	-0.618867	-0.46461
LITCHI016430	0.836737	0.539945	0.53965	-0.493174	-0.605341
LITCHI016428	0.390399	0.936515	0.614404	-0.604024	-0.0342635
LITCHI016427	0.485173	0.761665	0.229794	-0.547667	-0.345969
LITCHI016426	-0.442843	-0.571968	-0.470073	0.492092	0.311963
LITCHI016423	-0.754678	-0.892485	-0.651221	0.634114	0.437616
LITCHI016422	-0.256669	-0.663179	-0.504271	0.797784	0.193748
LITCHI016418	0.690262	0.563184	0.32693	-0.319775	-0.363746
LITCHI016417	-0.352603	-0.717683	-0.730689	0.713677	0.166321
LITCHI016416	0.435679	0.922212	0.608708	-0.559215	-0.0511476
LITCHI016415	-0.376662	-0.791673	-0.591614	0.73092	0.24254
LITCHI016414	-0.0440015	0.290213	0.0105458	-0.0680886	0.264199
LITCHI016413	0.768712	0.589321	0.250029	-0.455559	-0.547847
LITCHI016411	0.584115	0.871758	0.412646	-0.573088	-0.417858
LITCHI016410	0.0863134	0.789085	0.683733	-0.390972	0.360321
LITCHI016406	0.803602	0.441477	0.0429416	-0.433999	-0.80394
LITCHI016405	-0.480789	-0.526643	-0.323978	0.754544	0.576352
LITCHI016404	-0.0824606	0.177421	0.321727	0.187181	0.582864
LITCHI016402	-0.53848	-0.437395	-0.322788	-0.0760668	0.170225
LITCHI016401	0.144464	-0.00772643	-0.471542	-0.160599	-0.511659
LITCHI016400	-0.0752334	0.652501	0.510027	-0.215953	0.514534
LITCHI016399	-0.46625	-0.801763	-0.447017	0.712144	0.192993
LITCHI016398	-0.456043	-0.927624	-0.665725	0.753397	0.212987
LITCHI016397	-0.144206	0.156226	0.247606	0.250648	0.597332
LITCHI016394	-0.38586	-0.0873408	0.133648	-0.288054	0.319418
LITCHI016395	0.289284	0.5535	0.216415	-0.257625	-0.00795052
LITCHI016394	0.0489459	0.733354	0.747342	-0.388196	0.404857
LITCHI016393	0.149527	-0.287233	-0.62665	0.0383244	-0.614224
LITCHI016391	-0.447642	-0.386418	-0.157796	0.798837	0.60885
LITCHI016390	-0.00634466	0.447687	0.256467	-0.226238	0.339368
LITCHI016389	0.53724	0.911232	0.478063	-0.600543	-0.340172
LITCHI016387	0.247591	0.174133	0.128992	0.361516	0.124017
LITCHI016384	-0.706202	-0.912262	-0.644231	0.696752	0.453194
LITCHI016383	-0.564941	-0.749258	-0.50607	0.315295	0.133454
LITCHI016382	0.240013	0.521789	0.248694	-0.119831	-0.0247319
LITCHI016381	0.472765	0.893532	0.463028	-0.687283	-0.281795
LITCHI016380	0.921982	0.551269	0.503846	-0.500857	-0.695267
LITCHI016379	-0.711233	-0.91707	-0.658944	0.440702	0.360609
LITCHI016378	-0.210004	-0.264321	-0.113282	0.767996	0.439925
LITCHI016375	-0.633727	-0.777521	-0.554739	0.274815	0.219777
LITCHI016373	0.350031	0.918978	0.708955	-0.562481	-0.126288
LITCHI016372	0.696397	0.867299	0.564568	-0.462193	-0.321675
LITCHI016371	0.557776	0.943	0.807119	-0.637621	-0.164944
LITCHI016370	0.682293	0.537061	0.754989	-0.476908	-0.303176
LITCHI016368	0.473666	0.535491	0.116529	-0.230273	-0.339653
LITCHI016367	-0.319149	-0.692683	-0.453552	0.968958	0.227129
LITCHI016366	-0.696802	-0.824639	-0.50765	0.559111	0.378908
LITCHI016365	-0.0638509	0.108868	0.0977216	0.133274	0.331941
LITCHI016360	0.321337	-0.151438	0.353415	0.253533	-0.266585
LITCHI016359	0.117876	-0.365453	0.208784	0.541909	-0.020778
LITCHI016359	-0.393816	-0.88159	-0.45237	0.706797	0.115151
LITCHI016358	-0.360682	-0.793484	-0.496205	0.80379	0.107598
LITCHI016358	0.769247	0.668706	0.781494	-0.530547	-0.409649
LITCHI016358	-0.324594	-0.64737	-0.164936	0.206139	0.131292
LITCHI016357	0.0621377	-0.255194	0.328397	0.281421	0.118073
LITCHI016356	0.0966466	-0.0934394	0.349427	-0.110225	0.0419231
LITCHI016357	0.0616458	-0.11123	0.432652	-0.0555829	0.1238
LITCHI016354	0.248681	0.935972	0.705379	-0.56787	0.0334169
LITCHI016353	0.303075	0.872208	0.754901	-0.494091	0.168
LITCHI016352	-0.599834	-0.892724	-0.620202	0.488283	0.209192
LITCHI016350	-0.424448	-0.336455	-0.742723	-0.164693	0.0647229
LITCHI016345	0.160585	0.302962	-0.0364878	-0.149016	-0.0603227
LITCHI016342	0.0484097	-0.160518	-0.440353	0.0914711	-0.44073
LITCHI016341	0.490374	0.913042	0.550362	-0.632884	-0.331071
LITCHI016340	-0.136396	0.532409	0.583076	-0.255203	0.5491
LITCHI016337	0.142974	0.25076	-0.0314536	-0.245727	-0.118082
LITCHI016334	-0.0926762	-0.113155	-0.111898	-0.0240896	-0.271523
LITCHI016333	0.549226	0.746974	0.319234	-0.473555	-0.532885
LITCHI016329	0.193803	0.880236	0.612868	-0.569212	0.0413631
LITCHI016328	-0.533375	-0.77024	-0.473982	0.808873	0.455729
LITCHI016325	0.806026	0.673002	0.371852	-0.658775	-0.662691
LITCHI016324	-0.38361	0.0523951	0.226138	0.196625	0.759022
LITCHI016323	-0.039035	-0.403106	-0.183489	0.720653	0.229909
LITCHI016320	0.759142	0.722578	0.544377	-0.362082	-0.346776
LITCHI016319	-0.735673	-0.696307	-0.507792	0.290695	0.425772
LITCHI016318	0.61723	0.867075	0.528758	-0.641506	-0.308925
LITCHI016317	-0.310955	-0.880861	-0.65392	0.842238	0.107134
LITCHI016316	0.236534	0.859146	0.532346	-0.557586	0.10825
LITCHI016315	0.33634	0.882305	0.783461	-0.316856	0.15785
LITCHI016313	0.184441	0.71149	0.534864	-0.351157	0.259014
LITCHI016312	0.129742	0.758326	0.323148	-0.50966	0.0601696
LITCHI016311	-0.620508	-0.793986	-0.494898	0.542692	0.237885
LITCHI016310	-0.560962	-0.890149	-0.735613	0.392712	0.332192
LITCHI016309	0.338899	0.763643	0.829075	-0.497616	0.185021
LITCHI016308	-0.294726	-0.399681	-0.270701	-0.279813	-0.0351158
LITCHI016307	-0.615927	-0.865539	-0.618456	0.431821	0.170091
LITCHI016303	0.563083	0.990882	0.784871	-0.587198	-0.218032
LITCHI016303	0.819567	0.415817	0.384775	-0.52985	-0.7709
LITCHI016302	0.303409	0.916942	0.667541	-0.466256	0.116856
LITCHI016300	0.691397	0.793345	0.564425	-0.319719	-0.415009
LITCHI016298	0.305947	0.892948	0.541336	-0.580885	0.0263417
LITCHI016297	-0.165306	-0.156904	-0.137289	0.599123	0.303742
LITCHI016296	0.397656	0.981232	0.723236	-0.615307	-0.0932418
LITCHI016295	0.255128	-0.383653	-0.531894	-0.0942193	-0.60226
LITCHI016294	0.697247	0.906071	0.584107	-0.534294	-0.375893
LITCHI016293	0.829827	0.751127	0.567357	-0.601528	-0.530938
LITCHI016286	-0.655738	-0.171501	-0.106594	0.328916	0.728864
LITCHI016285	0.600971	0.811567	0.43547	-0.608922	-0.332761
LITCHI016284	0.676969	0.861186	0.537265	-0.476854	-0.337018
LITCHI016282	-0.67357	-0.781811	-0.59284	0.450971	0.378299
LITCHI016280	-0.526825	-0.185967	-0.156315	0.0521447	0.338511
LITCHI016278	-0.539316	-0.897723	-0.752944	0.683872	0.25731
LITCHI016277	-0.692748	-0.846859	-0.600704	0.665663	0.464518
LITCHI016273	0.707744	0.864078	0.485693	-0.598931	-0.573466
LITCHI016272	0.227634	0.478132	0.23741	-0.0677578	-0.26122
LITCHI016271	0.101028	0.51685	0.29147	-0.250562	-0.105361
LITCHI016272	0.195712	0.49085	0.215741	-0.10737	-0.230876
LITCHI016269	0.585359	0.828803	0.429363	-0.584572	-0.489337
LITCHI016238	0.727573	0.482774	-0.0231071	-0.328531	-0.751961
LITCHI016240	0.176569	0.845993	0.482628	-0.554606	0.104503
LITCHI016240	0.259999	0.916346	0.592024	-0.594472	0.0569895
LITCHI016240	0.735532	0.718469	0.265172	-0.584133	-0.624787
LITCHI016238	0.578126	0.526607	0.0207586	-0.433982	-0.530973
LITCHI016162	-0.251604	0.553718	0.335482	-0.231474	0.467162
LITCHI016151	0.322526	0.378479	0.180195	-0.179937	-0.0551831
LITCHI016150	-0.834394	-0.597792	-0.426761	0.240248	0.634001
LITCHI016149	0.750988	0.860523	0.631467	-0.579184	-0.469675
LITCHI016146	-0.508237	-0.311934	-0.221771	-0.114394	0.124687
LITCHI016144	0.311407	0.917844	0.80278	-0.390954	0.137331
LITCHI016143	-0.418231	-0.220955	-0.080628	0.405386	0.699163
LITCHI016141	-0.708814	-0.618873	-0.308351	0.263378	0.591231
LITCHI016138	-0.54682	-0.54126	-0.506507	0.51851	0.560588
LITCHI016136	0.63487	0.272381	-0.17281	-0.305567	-0.695006
LITCHI016135	0.333327	0.696513	0.499266	-0.352364	-0.260817
LITCHI016134	0.0762852	-0.542938	-0.505127	0.401034	-0.0769392
LITCHI016133	0.0945947	0.240831	0.290146	0.196539	0.32207
LITCHI016131	0.582236	0.956202	0.688932	-0.608064	-0.205061
LITCHI016115	0.280031	0.0337463	-0.272985	0.484702	-0.271725
LITCHI016104	0.192279	0.557803	0.114893	-0.230658	0.0548713
LITCHI016098	-0.5417	-0.900172	-0.657477	0.581574	0.17516
LITCHI016097	-0.301107	0.0561782	0.218108	0.328833	0.707421
LITCHI016096	-0.626809	-0.902	-0.661958	0.776061	0.370097
LITCHI016095	-0.334447	-0.691263	-0.547187	0.787728	0.268304
LITCHI016093	0.815006	0.709932	0.337095	-0.509756	-0.660627
LITCHI016092	0.785317	0.73339	0.335241	-0.537867	-0.614762
LITCHI016091	-0.220388	-0.441198	-0.537408	-0.279005	-0.139014
LITCHI016090	-0.550274	-0.950756	-0.661125	0.547477	0.211229
LITCHI016089	-0.64065	-0.929158	-0.711302	0.537887	0.366964
LITCHI016089	0.277507	0.865463	0.719998	-0.382428	0.212656
LITCHI016088	0.592759	0.901527	0.489855	-0.59937	-0.386395
LITCHI016088	0.454758	0.977116	0.693836	-0.642158	-0.0975829
LITCHI016084	0.596451	0.82929	0.445238	-0.626504	-0.331602
LITCHI016083	0.613706	0.735824	0.272624	-0.571562	-0.443315
LITCHI016079	0.803492	0.720331	0.392176	-0.649392	-0.677548
LITCHI016077	-0.173191	0.558457	0.576763	-0.282158	0.584928
LITCHI016074	0.643544	0.816156	0.790362	-0.56163	-0.189648
LITCHI016073	-0.600959	-0.805503	-0.523592	0.893573	0.399312
LITCHI016069	0.0613954	0.839482	0.736568	-0.453058	0.337322
LITCHI016059	-0.61012	-0.771512	-0.503051	0.541594	0.223008
LITCHI016058	0.0253884	0.524176	0.226865	-0.349156	0.230144
LITCHI016054	0.676665	0.453821	-0.0643051	-0.289608	-0.69703
LITCHI016052	0.0529502	0.000267996	-0.0940336	-0.132458	0.144875
LITCHI016051	-0.172599	0.170118	0.0485579	0.219206	0.425179
LITCHI016044	-0.45394	-0.116642	-0.0115814	0.468276	0.680524
LITCHI016043	0.159527	0.800286	0.55112	-0.473011	0.000247391
LITCHI016042	-0.0766334	0.381647	0.444617	-0.478229	0.178907
LITCHI016041	-0.077073	0.566178	0.602769	-0.286425	0.500793
LITCHI016035	0.154847	0.846688	0.655668	-0.540186	0.240556
LITCHI016037	0.765586	0.66176	0.241307	-0.573456	-0.695857
LITCHI016041	0.0506862	0.513333	0.462288	-0.322019	0.289244
LITCHI016035	0.0656549	0.796616	0.610006	-0.508494	0.289744
LITCHI016034	-0.339484	-0.349365	-0.323151	0.164256	0.18632
LITCHI016033	-0.514904	-0.615358	-0.441788	0.0996685	0.0838671
LITCHI016032	-0.450608	-0.7181	-0.625232	0.180032	-0.0521727
LITCHI016030	0.0630964	0.758813	0.604383	-0.36246	0.376486
LITCHI016027	0.419708	0.388277	0.168736	-0.475761	-0.214654
LITCHI016026	-0.281159	-0.571126	-0.441415	0.468942	0.276426
LITCHI016025	0.338383	0.454207	0.434116	-0.00723975	0.0991952
LITCHI016024	0.895532	0.393184	0.482565	-0.306761	-0.686375
LITCHI016023	-0.292968	-0.151984	-0.0838831	-0.313614	0.039278
LITCHI016023	-0.286651	-0.231338	-0.040806	-0.276571	0.0770806
LITCHI016022	0.0431577	-0.198406	-0.244084	0.00949218	-0.418162
LITCHI016021	0.470025	0.968539	0.777469	-0.533286	-0.0405041
LITCHI016020	-0.0690492	0.26405	0.246502	0.149301	0.534917
LITCHI016019	0.0498176	0.79864	0.637637	-0.480732	0.3639
LITCHI016018	0.325826	0.939135	0.786209	-0.533138	0.00923904
LITCHI016017	-0.481838	-0.172575	-0.223834	0.513316	0.650522
LITCHI016014	0.138571	0.598474	0.651786	-0.00903272	0.415793
LITCHI016013	-0.20117	-0.0694818	-0.388711	0.460918	0.0649529
LITCHI016009	0.855033	0.584725	0.6729	-0.484702	-0.58268
LITCHI016008	0.218557	0.32533	0.227784	0.136417	0.245048
LITCHI016002	-0.680854	-0.902199	-0.712682	0.433018	0.253946
LITCHI016001	0.169565	0.884191	0.612168	-0.559535	0.198262
LITCHI016000	0.89219	0.413963	0.207763	-0.451422	-0.824476
LITCHI015998	0.650227	0.890247	0.580593	-0.615142	-0.480912
LITCHI015995	0.931942	0.692994	0.472809	-0.508416	-0.741971
LITCHI015994	0.643578	0.669647	0.490909	0.0334977	-0.30771
LITCHI015993	0.539175	0.430516	0.185133	-0.629136	-0.647906
LITCHI015992	0.372196	0.392652	0.799861	-0.352953	0.0408929
LITCHI015991	0.706596	0.877372	0.592005	-0.648602	-0.395168
LITCHI015990	0.519573	0.79595	0.390667	-0.527127	-0.459064
LITCHI015986	0.237161	0.506322	0.282963	-0.154099	0.0158324
LITCHI015986	0.0440973	-0.415116	-0.427655	0.203109	-0.0723905
LITCHI015985	0.757003	0.880348	0.728346	-0.68349	-0.428132
LITCHI015984	0.0361241	0.724852	0.651079	-0.427824	0.404463
LITCHI015982	0.124823	0.906321	0.655336	-0.522857	0.221634
LITCHI015977	-0.498867	-0.878384	-0.580701	0.856959	0.286769
LITCHI015975	0.585472	0.738998	0.687353	-0.516653	-0.160048
LITCHI015973	-0.668517	-0.872305	-0.574813	0.560976	0.290044
LITCHI015972	-0.75319	-0.696963	-0.395664	0.451495	0.485761
LITCHI015971	0.456579	0.962198	0.746421	-0.613274	-0.0595583
LITCHI015970	0.245777	0.842325	0.53927	-0.529517	0.128451
LITCHI015967	0.58519	0.693615	0.338094	-0.60188	-0.576788
LITCHI015966	-0.642786	-0.613702	-0.384278	0.285994	0.268675
LITCHI015963	0.533164	0.919972	0.613927	-0.668582	-0.248184
LITCHI015960	0.343858	0.892657	0.655098	-0.535239	0.0760465
LITCHI015959	0.135781	0.51163	0.501113	-0.652509	-0.0262874
LITCHI015958	-0.60682	-0.640684	-0.518027	0.237257	0.127893
LITCHI015955	0.13704	0.854479	0.656973	-0.472611	0.287639
LITCHI015954	0.530614	0.905419	0.844979	-0.577172	-0.128899
LITCHI015953	0.0635334	0.209733	0.255918	0.4023	0.364221
LITCHI015951	0.239248	0.667452	0.450637	0.105654	0.139805
LITCHI015950	0.476807	0.677172	0.33736	-0.461332	-0.189568
LITCHI015949	0.808767	0.409524	0.265909	-0.301568	-0.838903
LITCHI015944	-0.207561	-0.754438	-0.728197	0.577257	-0.116223
LITCHI015943	0.712823	0.867773	0.68007	-0.448585	-0.289172
LITCHI015942	0.768582	0.882304	0.718591	-0.447528	-0.359865
LITCHI015941	0.145378	0.476298	0.513116	0.138608	0.357401
LITCHI015940	-0.467605	-0.441285	-0.554142	-0.13864	0.205148
LITCHI015939	0.615529	0.854604	0.404823	-0.605775	-0.453541
LITCHI015938	-0.0418014	0.0906108	0.00524094	-0.463501	-0.23007
LITCHI015937	-0.578095	-0.902066	-0.610796	0.509344	0.192989
LITCHI015935	0.420065	0.908903	0.652608	-0.534086	-0.0135864
LITCHI015934	-0.570987	-0.877013	-0.653957	0.358412	0.128486
LITCHI015929	0.615443	0.959006	0.661952	-0.612659	-0.292442
LITCHI015925	-0.365234	-0.811868	-0.723517	0.499702	-0.0255022
LITCHI015920	-0.480604	-0.679353	-0.64328	0.442144	0.138517
LITCHI015918	0.207906	0.818805	0.605151	-0.369468	0.026456
LITCHI015914	-0.539361	-0.345959	-0.214498	-0.12348	0.25332
LITCHI015907	-0.0441729	-0.0453445	-0.630412	-0.266182	-0.334252
LITCHI015906	0.240012	0.821927	0.384054	-0.472117	-0.129232
LITCHI015902	0.749165	0.767587	0.507868	-0.252697	-0.402128
LITCHI015900	0.556573	0.86173	0.406611	-0.571866	-0.381287
LITCHI015898	0.152258	-0.0487926	-0.177875	0.552113	0.0170712
LITCHI015897	-0.57383	0.083014	0.0722485	0.100632	0.79723
LITCHI015895	0.919527	0.647262	0.393117	-0.334123	-0.71748
LITCHI015894	-0.778029	-0.831379	-0.559004	0.598464	0.435869
LITCHI015892	0.615967	0.904762	0.541847	-0.598188	-0.422659
LITCHI015882	-0.292172	-0.235492	-0.099573	0.852314	0.365933
LITCHI015886	0.602983	0.840075	0.569097	-0.363013	-0.190728
LITCHI015885	0.125846	-0.26509	-0.334159	0.323049	-0.108098
LITCHI015877	0.123933	0.880292	0.69908	-0.499644	0.29782
LITCHI015884	-0.750777	-0.917706	-0.682138	0.675068	0.432321
LITCHI015883	-0.694408	-0.635912	-0.65795	-0.00553008	0.268201
LITCHI015873	0.620177	0.881966	0.509068	-0.704623	-0.43954
LITCHI015872	0.549163	0.852007	0.496527	-0.601496	-0.333988
LITCHI015871	-0.496722	-0.569207	-0.393171	-0.0300828	0.115579
LITCHI015870	-0.114026	-0.592966	-0.737923	0.262138	-0.162627
LITCHI015860	0.129912	0.440965	0.23579	-0.298684	0.280375
LITCHI015859	0.612224	0.918608	0.60543	-0.650908	-0.445027
LITCHI015856	0.814349	0.816806	0.477265	-0.574268	-0.600894
LITCHI015855	0.788175	0.827252	0.68134	-0.592577	-0.437676
LITCHI015850	-0.818271	-0.783756	-0.584237	0.417769	0.522313
LITCHI015849	0.469727	0.479969	0.0537001	-0.42426	-0.65288
LITCHI015841	-0.537588	-0.57003	-0.447828	0.134598	0.222043
LITCHI015845	-0.822235	-0.499898	-0.218341	0.363008	0.774191
LITCHI015844	0.443264	0.928301	0.623739	-0.530491	-0.060607
LITCHI015843	-0.122521	0.75963	0.568821	-0.63497	0.39246
LITCHI015841	0.751096	0.63625	0.152788	-0.515106	-0.715624
LITCHI015840	-0.3987	-0.771997	-0.638955	0.745771	0.182895
LITCHI015839	-0.0298597	0.404234	0.382569	0.117186	0.501142
LITCHI015837	0.396387	0.865352	0.598744	-0.538199	0.011075
LITCHI015835	0.336754	0.148648	-0.274829	-0.535017	-0.666476
LITCHI015834	0.49636	0.962831	0.765406	-0.657034	-0.235091
LITCHI015828	0.109441	0.812634	0.641372	-0.513653	0.296354
LITCHI015827	-0.267587	-0.276557	-0.262433	0.803227	0.346
LITCHI015816	-0.418868	-0.86673	-0.609032	0.335705	-0.0319239
LITCHI015815	0.582251	0.849859	0.620671	-0.445654	-0.200632
LITCHI015814	0.671037	0.651704	0.205682	-0.571324	-0.67176
LITCHI015811	0.50859	0.710985	0.452285	-0.409103	-0.203313
LITCHI015809	-0.684968	-0.80032	-0.441976	0.576803	0.393093
LITCHI015808	0.486651	0.811042	0.583549	-0.414498	-0.0678947
LITCHI015806	0.270323	0.945013	0.730204	-0.524722	0.131814
LITCHI015795	0.584115	0.916905	0.71572	-0.473507	-0.132686
LITCHI015791	-0.683675	-0.822973	-0.536847	0.689677	0.442362
LITCHI015790	0.757934	0.883753	0.634587	-0.627639	-0.429645
LITCHI015788	0.559272	0.810741	0.36189	-0.559445	-0.378237
LITCHI015781	0.739115	0.92318	0.723545	-0.540685	-0.378496
LITCHI015772	0.648049	0.936339	0.643412	-0.553899	-0.383869
LITCHI015771	-0.423667	-0.695443	-0.608019	0.0295458	-0.0454579
LITCHI015770	-0.610748	-0.609939	-0.384223	0.456784	0.424475
LITCHI015769	0.00108787	0.820225	0.632469	-0.471704	0.381897
LITCHI015767	0.547813	0.456155	0.178208	-0.714368	-0.549007
LITCHI015765	-0.295071	-0.300848	-0.303505	-0.181794	-0.0695801
LITCHI015761	0.426651	0.776078	0.617868	-0.42943	-0.287799
LITCHI015758	-0.684249	-0.834117	-0.479778	0.479254	0.434451
LITCHI015755	-0.193404	-0.271347	-0.732058	0.109536	-0.15316
LITCHI015754	0.675063	0.484166	0.132005	-0.187648	-0.418911
LITCHI015752	-0.147232	-0.399682	-0.452274	0.806573	0.0763277
LITCHI015750	-0.647268	-0.593944	-0.42825	0.75959	0.66655
LITCHI015749	0.724363	0.80493	0.420008	-0.606323	-0.644638
LITCHI015748	-0.848062	-0.813899	-0.538342	0.521518	0.595427
LITCHI015747	-0.597297	-0.739116	-0.474365	0.726809	0.571661
LITCHI015745	-0.795568	-0.726502	-0.41352	0.632191	0.637912
LITCHI015740	-0.177499	0.511369	0.512552	-0.2036	0.647436
LITCHI015739	-0.599405	-0.8455	-0.597027	0.73863	0.371985
LITCHI015738	-0.469245	-0.765421	-0.524974	0.90562	0.314933
LITCHI015731	-0.456098	-0.961176	-0.76152	0.57851	0.0710032
LITCHI015727	0.498335	0.96031	0.720766	-0.578153	-0.0844217
LITCHI015726	-0.642034	-0.393025	-0.280232	-0.0635298	0.364527
LITCHI015722	-0.260707	0.518567	0.242042	-0.426531	0.50659
LITCHI015720	-0.462758	-0.0380287	-0.199592	0.254255	0.442611
LITCHI015715	-0.519922	-0.753466	-0.501791	0.946346	0.361269
LITCHI015713	-0.538693	-0.679197	-0.511134	0.196388	0.0966743
LITCHI015706	-0.569078	-0.649063	-0.500978	0.197462	0.219952
LITCHI015705	-0.0353179	0.0650473	0.476514	0.236564	0.469513
LITCHI015702	0.27533	0.0741334	-0.093129	-0.0913978	-0.162433
LITCHI015701	-0.839294	-0.637137	-0.339179	0.544123	0.784484
LITCHI015699	-0.0384487	0.726289	0.329664	-0.403292	0.3362
LITCHI015697	0.621767	0.767459	0.425457	-0.328905	-0.289563
LITCHI015696	0.303701	0.640665	0.799754	-0.207902	0.252501
LITCHI015695	-0.352707	-0.777088	-0.369587	0.725736	0.220885
LITCHI015693	-0.491054	-0.827683	-0.552521	0.900985	0.323756
LITCHI015692	-0.323506	-0.714555	-0.728542	0.432733	-0.142492
LITCHI015688	-0.378529	-0.731697	-0.535564	0.678542	0.240837
LITCHI015687	0.507646	0.976385	0.700587	-0.527814	-0.140905
LITCHI015685	-0.78591	-0.730939	-0.577886	0.212701	0.383805
LITCHI015684	-0.0332925	0.404085	0.516111	0.220125	0.511641
LITCHI015683	0.12267	-0.293978	-0.532952	0.137423	-0.364706
LITCHI015682	0.110684	0.812452	0.732624	-0.45913	0.346182
LITCHI015681	-0.328445	-0.686275	-0.350418	0.359787	-0.0357856
LITCHI015680	0.466914	0.538609	0.555788	-0.0945032	0.0422918
LITCHI015679	0.438737	0.722785	0.44758	-0.230855	-0.0537717
LITCHI015677	0.753101	0.549773	0.0769818	-0.333581	-0.76074
LITCHI015671	-0.134379	0.384656	0.370236	-0.16327	0.538912
LITCHI015670	0.0644904	0.231096	-0.206552	-0.411204	-0.257166
LITCHI015665	0.351706	0.873045	0.48747	-0.607773	-0.0761633
LITCHI015664	-0.0356169	0.370265	0.267961	-0.147835	0.365386
LITCHI015670	-0.0961722	0.503056	0.388909	-0.683572	0.176443
LITCHI015662	0.908849	0.605379	0.312792	-0.527368	-0.822648
LITCHI015658	-0.562857	-0.661792	-0.497774	0.163814	0.140369
LITCHI015658	-0.562564	-0.663171	-0.495551	0.149326	0.141151
LITCHI015658	-0.560233	-0.652941	-0.494152	0.195022	0.153583
LITCHI015658	-0.372584	-0.46049	-0.307926	-0.143001	0.0639762
LITCHI015656	-0.0209617	-0.527427	-0.567083	0.4561	-0.0652722
LITCHI015618	-0.541713	-0.530714	-0.327442	0.0381239	0.184668
LITCHI015617	0.234274	0.561292	0.687333	-0.241229	0.147668
LITCHI015624	-0.250309	-0.431377	-0.189245	-0.178488	-0.0519799
LITCHI015652	0.671397	0.764392	0.394492	-0.600434	-0.423744
LITCHI015631	0.227692	0.891416	0.6575	-0.55267	0.163124
LITCHI015618	0.512019	0.912	0.489583	-0.540746	-0.282188
LITCHI015617	-0.287523	-0.132209	-0.137879	0.451727	0.529006
LITCHI015616	0.329761	0.615553	0.427199	-0.310186	-0.310173
LITCHI015608	0.740292	0.743302	0.307964	-0.597506	-0.603195
LITCHI015604	-0.0941826	-0.263973	-0.170859	0.601655	0.240793
LITCHI015599	0.782231	0.708973	0.29564	-0.582376	-0.652995
LITCHI015586	0.712696	0.862191	0.623729	-0.62269	-0.360767
LITCHI015584	0.582809	0.890472	0.664697	-0.623714	-0.3146
LITCHI015569	0.524694	0.934069	0.569519	-0.615603	-0.299749
LITCHI015568	0.106276	0.798833	0.562266	-0.50375	0.278217
LITCHI015567	-0.123597	0.0883637	0.0373759	0.477703	0.419863
LITCHI015564	0.61669	0.957827	0.606629	-0.616044	-0.321579
LITCHI015563	-0.695906	-0.890525	-0.606063	0.581522	0.329422
LITCHI015562	-0.522357	-0.808574	-0.558966	0.594162	0.177254
LITCHI015561	-0.258474	-0.740361	-0.429152	0.542463	0.153652
LITCHI015559	0.448155	0.699781	0.142255	-0.523417	-0.4396
LITCHI015558	0.674384	0.736558	0.410071	-0.532254	-0.347813
LITCHI015557	0.699486	0.760469	0.387556	-0.471503	-0.430663
LITCHI015555	0.245337	0.861314	0.749288	-0.439644	0.238085
LITCHI015554	0.144362	0.311837	-0.16619	0.227918	-0.118173
LITCHI015553	-0.0817603	0.0571537	0.101794	0.428321	0.450242
LITCHI015552	-0.65974	-0.531946	-0.249075	0.724881	0.647891
LITCHI015550	0.306771	0.867063	0.624025	-0.428645	0.138907
LITCHI015549	-0.729397	-0.723271	-0.443759	0.605217	0.495365
LITCHI015548	0.471097	0.415442	0.701565	-0.103798	-0.161731
LITCHI015547	-0.544541	-0.928913	-0.609688	0.595689	0.178904
LITCHI015545	-0.353758	-0.844389	-0.604577	0.789367	0.16713
LITCHI015541	0.523162	0.439581	0.347668	-0.863766	-0.55156
LITCHI015539	-0.691161	-0.852316	-0.5946	0.417124	0.350441
LITCHI015537	-0.70051	-0.79104	-0.5772	0.377273	0.283761
LITCHI015536	0.782082	0.746682	0.312785	-0.542492	-0.640837
LITCHI015535	0.743962	0.692306	0.309409	-0.382329	-0.497591
LITCHI015534	-0.61649	-0.952849	-0.703679	0.467692	0.241465
LITCHI015533	-0.00042719	0.41263	0.161756	0.114853	0.179342
LITCHI015532	0.296896	0.636416	0.517404	-0.152292	0.18296
LITCHI015531	0.666991	0.399621	-0.0912771	-0.391134	-0.725056
LITCHI015528	-0.217928	-0.493697	-0.473368	0.413917	0.166019
LITCHI015525	-0.708928	-0.843914	-0.588103	0.683519	0.408
LITCHI015524	-0.0865874	-0.382439	-0.238927	0.390571	0.199697
LITCHI015523	0.320039	0.842755	0.470205	-0.348235	-0.0314609
LITCHI015522	-0.30162	-0.558963	-0.519565	0.575103	0.336164
LITCHI015521	-0.326579	-0.534643	-0.603094	0.527946	0.230301
LITCHI015520	-0.731633	-0.628392	-0.499472	0.451748	0.493095
LITCHI015518	-0.514083	-0.924695	-0.657792	0.381193	0.123951
LITCHI015517	0.435755	0.881897	0.465566	-0.596597	-0.263751
LITCHI015515	-0.286168	0.268588	0.291382	0.223293	0.670924
LITCHI015515	-0.696167	-0.672669	-0.412433	0.712525	0.58279
LITCHI015514	0.0417526	0.838145	0.694829	-0.446159	0.369479
LITCHI015511	-0.0995834	0.65988	0.575694	-0.234041	0.552618
LITCHI015510	0.575693	0.657536	0.7453	-0.634996	-0.189242
LITCHI015509	0.650006	0.895561	0.531568	-0.654367	-0.412015
LITCHI015508	0.645364	0.747339	0.289555	-0.593731	-0.555963
LITCHI015507	-0.373057	-0.396854	-0.310855	-0.244113	0.0126835
LITCHI015507	-0.434334	-0.477854	-0.35999	-0.142793	0.101593
LITCHI015505	-0.519229	-0.610051	-0.44638	-0.0136646	0.132241
LITCHI015503	0.338957	0.650072	0.199591	-0.498871	-0.282188
LITCHI015500	-0.0279697	0.669537	0.345867	-0.427806	0.226
LITCHI015500	-0.183433	0.376329	0.0801029	-0.272261	0.290698
LITCHI015495	-0.265058	-0.608105	-0.487086	0.657101	0.29263
LITCHI015492	-0.639304	-0.897833	-0.656725	0.35179	0.251595
LITCHI015490	0.0802446	0.716465	0.706589	-0.389397	0.391215
LITCHI015495	-0.153194	0.00665152	-0.256048	-0.389611	-0.137406
LITCHI015486	-0.477139	-0.52574	-0.298156	0.115836	0.0797164
LITCHI015483	0.531934	0.90859	0.717983	-0.446585	-0.0722306
LITCHI015481	0.18435	0.771786	0.683892	-0.171884	0.284175
LITCHI015477	0.535774	0.842543	0.590536	-0.466391	-0.2586
LITCHI015478	0.72	0.763914	0.446474	-0.525911	-0.617989
LITCHI015477	-0.309274	-0.65695	-0.703494	0.689618	0.097624
LITCHI015476	0.607198	0.451682	-0.00174298	-0.251446	-0.692161
LITCHI015475	0.62943	0.846184	0.595985	-0.312119	-0.225955
LITCHI015474	0.28993	0.826168	0.733531	-0.501233	0.181077
LITCHI015471	-0.510007	0.293408	0.257013	-0.00917473	0.81633
LITCHI015468	0.566381	0.85035	0.380041	-0.590306	-0.460112
LITCHI015467	0.324	-0.170139	-0.555037	-0.0561001	-0.617094
LITCHI015466	0.10935	0.508017	0.272773	0.135326	0.124328
LITCHI015464	0.308373	0.857826	0.610984	-0.44469	0.142504
LITCHI015461	-0.425005	-0.346075	-0.0991555	0.66785	0.651465
LITCHI015460	-0.693848	-0.895538	-0.607258	0.568498	0.331301
LITCHI015459	-0.576059	-0.813609	-0.465259	0.489578	0.279325
LITCHI015458	0.696987	0.549098	0.349108	-0.38364	-0.459709
LITCHI015457	0.386053	0.932339	0.690375	-0.488156	0.0297088
LITCHI015428	-0.175712	0.0931409	0.22223	0.478435	0.561478
LITCHI015420	-0.0997446	0.647289	0.631468	-0.255694	0.529082
LITCHI015428	0.186978	0.861612	0.76461	-0.508272	0.259478
LITCHI015426	0.213982	0.891699	0.813656	-0.479012	0.229101
LITCHI015439	-0.208716	0.517852	0.527128	-0.0404389	0.649873
LITCHI015417	0.396865	0.891826	0.495711	-0.585771	-0.100132
LITCHI015413	-0.658625	-0.872143	-0.758483	0.342891	0.256368
LITCHI015412	0.100134	0.852058	0.575406	-0.547843	0.122546
LITCHI015411	0.551468	0.772318	0.384674	-0.233802	-0.346989
LITCHI015408	0.298733	0.954332	0.72867	-0.525285	0.0996379
LITCHI015407	0.158088	0.00543376	-0.0504749	-0.401517	-0.475727
LITCHI015406	-0.608833	-0.926931	-0.638864	0.590867	0.22271
LITCHI015405	-0.785622	-0.546171	-0.217969	0.47188	0.654376
LITCHI015404	0.74521	0.776122	0.586566	-0.631098	-0.45468
LITCHI015403	-0.575759	-0.95023	-0.784475	0.642453	0.198142
LITCHI015400	-0.0370478	0.710549	0.444989	-0.450683	0.342241
LITCHI015399	0.617038	0.95611	0.741944	-0.532263	-0.255268
LITCHI015398	-0.815304	-0.554852	-0.405075	0.361949	0.567993
LITCHI015397	-0.840765	-0.54051	-0.275322	0.41451	0.840391
LITCHI015396	-0.677709	-0.634317	-0.436867	0.0466882	0.316685
LITCHI015395	0.655702	0.87598	0.597021	-0.41698	-0.306749
LITCHI015394	-0.247299	0.019225	0.351816	-0.126334	0.365919
LITCHI015393	-0.586252	-0.777196	-0.536756	0.237715	0.194941
LITCHI015391	-0.683533	-0.534348	-0.497439	0.486572	0.5183
LITCHI015390	0.440521	0.176023	-0.16239	-0.32835	-0.779586
LITCHI015388	0.18674	0.484546	0.0692545	-0.45496	-0.127747
LITCHI015383	-0.417596	-0.482254	-0.301427	-0.0423232	0.0134999
LITCHI015381	-0.416881	-0.529965	-0.365557	-0.00973746	-0.00315896
LITCHI015380	-0.56352	-0.910601	-0.660345	0.448124	0.144119
LITCHI015378	0.30363	0.513763	-0.0900253	-0.561174	-0.390603
LITCHI015377	-0.570349	-0.800661	-0.747788	0.406708	0.172797
LITCHI015376	0.647128	0.814869	0.470603	-0.570922	-0.549931
LITCHI015371	-0.0146598	0.334388	0.242056	-0.236495	-0.115238
LITCHI015369	0.0817546	0.661149	0.510668	-0.100806	0.409515
LITCHI015368	-0.562439	-0.745601	-0.459866	0.890869	0.476529
LITCHI015367	-0.131338	0.338004	0.31448	0.125976	0.592423
LITCHI015366	-0.584298	-0.81083	-0.461688	0.443226	0.210236
LITCHI015365	-0.088818	-0.19309	-0.246619	-0.295537	-0.349142
LITCHI015363	0.413903	0.706859	0.525121	-0.136741	0.00754583
LITCHI015363	-0.512636	-0.914165	-0.739053	0.43176	0.106976
LITCHI015362	-0.54952	-0.460673	-0.43916	0.60171	0.463692
LITCHI015358	0.575082	0.912374	0.510964	-0.652626	-0.339034
LITCHI015359	0.106039	0.750661	0.347816	-0.53561	0.0546421
LITCHI015358	0.86508	0.340485	0.0738768	-0.38158	-0.852618
LITCHI015354	-0.118004	-0.0864023	0.0432449	0.187511	0.449072
LITCHI015353	-0.181553	-0.395867	-0.301804	0.646025	0.292656
LITCHI015351	-0.422025	0.141187	0.114367	0.124262	0.757757
LITCHI015346	0.10108	0.632498	0.559382	-0.173476	0.357516
LITCHI015348	0.725356	0.833055	0.448169	-0.649247	-0.507575
LITCHI015343	0.448698	0.943297	0.784764	-0.622471	-0.0191313
LITCHI015341	0.34279	0.916073	0.616486	-0.525222	0.073075
LITCHI015337	-0.556365	-0.775302	-0.538404	0.318766	0.117988
LITCHI015336	0.895684	0.613253	0.605424	-0.521355	-0.614514
LITCHI015334	-0.504379	-0.61459	-0.434296	-0.0462088	0.0805268
LITCHI015333	0.245749	0.270953	0.344776	-0.393417	-0.344919
LITCHI015332	-0.0693602	0.457001	0.447757	0.101065	0.564116
LITCHI015331	-0.16789	0.242637	0.226222	0.342646	0.570671
LITCHI015330	0.856153	0.806207	0.61087	-0.622601	-0.675207
LITCHI015328	0.79417	0.4951	0.18997	-0.485328	-0.73693
LITCHI015328	0.451591	0.982544	0.639424	-0.633688	-0.173388
LITCHI015326	0.646241	0.727344	0.354639	-0.496908	-0.453707
LITCHI015324	0.0748051	0.794715	0.668458	-0.475582	0.355386
LITCHI015323	0.623046	0.837202	0.487487	-0.62413	-0.33649
LITCHI015321	-0.355258	-0.365509	-0.276357	0.451106	0.509851
LITCHI015320	0.557975	0.875674	0.634091	-0.49464	-0.151713
LITCHI015319	-0.0993948	0.76123	0.570419	-0.563001	0.291348
LITCHI015318	0.0742637	0.708949	0.46464	-0.478314	0.228057
LITCHI015317	-0.567949	-0.87096	-0.588866	0.794058	0.402056
LITCHI015316	-0.51351	-0.602977	-0.457165	0.235451	0.235982
LITCHI015315	0.474623	0.803344	0.681414	-0.569049	-0.014103
LITCHI015314	0.50711	0.706078	0.383291	-0.58461	-0.245062
LITCHI015309	0.311688	0.894757	0.527717	-0.538975	-0.137269
LITCHI015308	0.312759	0.91811	0.765285	-0.513965	0.137913
LITCHI015303	0.124438	-0.0101525	-0.125835	-0.125921	-0.482691
LITCHI015300	0.291539	0.892999	0.702775	-0.528188	0.084391
LITCHI015299	0.484526	0.716765	0.539278	-0.452799	-0.437198
LITCHI015298	0.636452	0.793194	0.646422	-0.58637	-0.371364
LITCHI015297	-0.0497257	-0.0710685	0.0370503	-0.465454	-0.246473
LITCHI015295	0.829378	0.807052	0.457922	-0.600726	-0.632234
LITCHI015293	0.593623	0.861702	0.45897	-0.585731	-0.371147
LITCHI015292	0.499758	0.518831	0.244816	-0.338463	-0.534302
LITCHI015291	-0.487147	-0.679179	-0.554691	0.0955843	0.0199439
LITCHI015288	0.366466	0.860315	0.702285	-0.516431	0.0965716
LITCHI015287	0.49466	0.571991	0.313528	-0.7413	-0.436374
LITCHI015286	-0.0190472	-0.426828	-0.529219	0.41875	-0.055914
LITCHI015285	-0.30483	-0.42385	-0.389633	0.279637	0.335134
LITCHI015284	-0.365657	-0.702224	-0.513933	0.580667	0.195073
LITCHI015277	0.343925	0.891737	0.747256	-0.449411	0.146765
LITCHI015277	0.247387	0.840669	0.785809	-0.37143	0.263411
LITCHI015272	-0.380461	-0.760777	-0.711358	0.370516	-0.0524573
LITCHI015269	0.890652	0.391835	0.16088	-0.415985	-0.827415
LITCHI015268	-0.501374	-0.815281	-0.592492	0.308103	0.0851707
LITCHI015267	-0.625884	-0.833485	-0.704698	0.392536	0.136932
LITCHI015263	0.376613	0.74144	0.61718	-0.212999	0.12314
LITCHI015260	0.480405	0.867457	0.631186	-0.523756	-0.0588267
LITCHI015259	0.210977	0.54498	0.406482	-0.355974	0.256147
LITCHI015257	0.580321	0.886464	0.453397	-0.674988	-0.408474
LITCHI015255	0.517018	0.970385	0.603849	-0.639142	-0.256596
LITCHI015255	0.708208	0.79956	0.786855	-0.218262	-0.272309
LITCHI015248	-0.144296	-0.236327	-0.0699835	0.838096	0.323993
LITCHI015244	0.400151	0.85122	0.461467	-0.573237	-0.233818
LITCHI015243	0.699534	0.646494	0.655911	-0.405342	-0.417504
LITCHI015210	0.106442	0.83815	0.656575	-0.511337	0.301257
LITCHI015213	-0.0428643	0.753378	0.453318	-0.440894	0.274959
LITCHI015241	0.225787	0.841139	0.699748	-0.408109	0.0455534
LITCHI015240	0.445889	0.654908	0.476179	-0.367183	-0.407264
LITCHI015237	0.713342	0.807914	0.358763	-0.55478	-0.61229
LITCHI015237	0.348571	0.689905	0.522333	-0.461336	0.0106341
LITCHI015237	0.582059	0.384601	-0.162114	-0.45863	-0.731506
LITCHI015235	-0.662602	-0.907011	-0.658939	0.64503	0.270842
LITCHI015232	0.452164	0.241752	-0.0556768	-0.0821772	-0.263454
LITCHI015231	-0.617508	-0.769116	-0.406161	0.821053	0.513836
LITCHI015230	0.817902	0.882675	0.657744	-0.63045	-0.538421
LITCHI015229	0.335162	-0.298427	-0.578257	-0.0441034	-0.785782
LITCHI015227	-0.303247	0.0653902	0.174432	0.301054	0.710491
LITCHI015226	-0.544959	-0.701438	-0.481209	0.478988	0.143687
LITCHI015225	-0.684544	-0.819436	-0.661527	0.407111	0.449904
LITCHI015224	-0.77501	-0.47601	-0.51698	0.376817	0.412358
LITCHI015223	0.844452	0.713667	0.334211	-0.556705	-0.745177
LITCHI015222	0.224828	-0.213088	-0.120548	0.626927	-0.193977
LITCHI015208	0.20303	0.886095	0.703696	-0.542915	0.218057
LITCHI015207	0.708135	0.770039	0.371078	-0.746497	-0.570786
LITCHI015206	0.468536	0.954524	0.752679	-0.562586	-0.046764
LITCHI015203	0.280559	0.637945	0.583701	-0.477426	0.186329
LITCHI015197	-0.681736	-0.93087	-0.663748	0.608371	0.306616
LITCHI015193	0.543268	0.861108	0.54209	-0.469708	-0.173664
LITCHI015192	0.211588	0.874816	0.701034	-0.487627	0.233428
LITCHI015190	0.457225	0.802856	0.539165	-0.33232	-0.0262223
LITCHI015184	0.115946	0.273751	0.138929	0.308087	0.239905
LITCHI015182	0.321277	0.822459	0.573661	-0.357955	0.116366
LITCHI015181	-0.00522727	0.687145	0.406228	-0.424203	0.15305
LITCHI015180	0.583054	0.91675	0.583088	-0.65238	-0.275954
LITCHI015179	-0.642187	-0.295698	0.13614	0.593652	0.726376
LITCHI015177	-0.476002	-0.824069	-0.626519	0.599831	0.241266
LITCHI015176	0.0279415	-0.0641363	0.012056	0.526171	-0.0266022
LITCHI015174	0.455057	0.248322	-0.0375593	-0.215028	-0.676341
LITCHI015173	-0.577198	-0.767659	-0.551223	0.611408	0.347403
LITCHI015172	0.561858	0.84691	0.584311	-0.29687	-0.209963
LITCHI015171	0.0395769	0.619501	0.714273	-0.344229	0.427005
LITCHI015168	0.579657	0.8212	0.595137	-0.605953	-0.420238
LITCHI015167	0.336386	0.809466	0.399771	-0.319733	-0.0157829
LITCHI015166	0.578395	0.882946	0.457849	-0.610044	-0.41201
LITCHI015165	-0.584863	-0.785902	-0.551212	0.61499	0.287917
LITCHI015164	0.147591	0.887588	0.713097	-0.35025	0.256035
LITCHI015163	-0.12153	-0.286515	-0.615335	-0.125843	-0.415264
LITCHI015161	-0.720554	-0.831854	-0.585485	0.735898	0.542429
LITCHI015153	0.735348	0.92123	0.618738	-0.661974	-0.458769
LITCHI015153	-0.561035	-0.829368	-0.605775	0.802532	0.372607
LITCHI015151	0.0519893	-0.130091	0.0689423	0.786615	0.166172
LITCHI015150	-0.346382	-0.265948	-0.0774	0.704105	0.578829
LITCHI015148	0.660787	0.884039	0.744773	-0.644181	-0.283966
LITCHI015143	-0.216005	-0.523877	-0.305749	0.737929	0.307422
LITCHI015142	-0.372411	-0.679223	-0.522772	0.813584	0.264694
LITCHI015141	0.330686	0.717767	0.355891	-0.564954	-0.389122
LITCHI015138	0.606734	0.704087	0.405631	-0.507819	-0.242646
LITCHI015135	-0.388837	-0.579058	-0.539622	0.298311	0.0929026
LITCHI015134	-0.18604	-0.584444	-0.0416746	0.402483	0.246629
LITCHI015133	-0.09178	0.361476	0.45094	0.0685832	0.615843
LITCHI015123	0.702597	0.829769	0.597687	-0.38906	-0.318102
LITCHI015122	-0.300459	0.116405	0.163244	0.244259	0.608146
LITCHI015121	-0.681834	-0.84253	-0.618351	0.430312	0.334622
LITCHI015120	-0.686989	-0.821577	-0.609988	0.426429	0.341659
LITCHI015119	-0.667635	-0.356484	-0.0824806	0.318075	0.769614
LITCHI015118	0.763026	0.751738	0.475119	-0.392488	-0.405596
LITCHI015117	0.22531	0.868816	0.686712	-0.523024	0.206453
LITCHI015116	0.584093	0.928974	0.650704	-0.584667	-0.30066
LITCHI015113	-0.410049	-0.0337857	-0.0305759	-0.488487	0.223938
LITCHI015112	0.0277768	0.430184	-0.0132271	-0.167532	0.155317
LITCHI015111	-0.339387	-0.856181	-0.58604	0.801361	0.188319
LITCHI015108	1	0.501127	0.438998	-0.276243	-0.821779
LITCHI015105	0.560836	0.793316	0.386066	-0.558426	-0.281143
LITCHI015104	0.440258	0.883784	0.425851	-0.732855	-0.233793
LITCHI015103	0.238538	0.839678	0.535001	-0.567453	0.111618
LITCHI015102	-0.141776	-0.103946	0.0194349	0.670051	0.453015
LITCHI015100	0.46469	0.952518	0.727428	-0.481333	-0.146143
LITCHI015099	0.407407	0.218193	0.0799281	-0.480562	-0.573811
LITCHI015096	0.54266	0.65295	0.943166	-0.366148	-0.0701269
LITCHI015095	-0.659978	-0.662736	-0.485492	0.45149	0.655392
LITCHI015094	0.620593	0.918651	0.528719	-0.540114	-0.317721
LITCHI015092	0.563941	0.934623	0.63336	-0.626077	-0.205814
LITCHI015086	0.763862	0.645226	0.392228	-0.369027	-0.425424
LITCHI015086	0.752555	0.808587	0.480375	-0.633443	-0.548532
LITCHI015085	0.394429	0.798626	0.446616	-0.529428	-0.123612
LITCHI015084	0.899736	0.551869	0.464342	-0.522756	-0.762447
LITCHI015083	-0.487174	-0.73954	-0.622165	0.244818	0.0155723
LITCHI015081	-0.556054	-0.960128	-0.692616	0.5671	0.232681
LITCHI015079	0.689982	0.885914	0.617779	-0.476984	-0.311805
LITCHI015076	0.104331	0.667513	0.589739	-0.303335	0.353402
LITCHI015074	0.353997	0.891951	0.820934	-0.633429	0.0452689
LITCHI015073	0.48608	0.971863	0.753013	-0.636383	-0.0966888
LITCHI015072	-0.512216	-0.818371	-0.680485	0.234166	0.0358718
LITCHI015070	-0.077008	-0.0590487	-0.232114	0.51724	0.066523
LITCHI015068	-0.0570341	0.342421	0.360485	0.094101	0.526995
LITCHI015065	-0.174973	0.139846	0.241289	0.372629	0.597423
LITCHI015064	-0.672888	-0.739593	-0.562269	0.777283	0.566243
LITCHI015062	0.176042	0.854701	0.638631	-0.510336	0.234519
LITCHI015061	-0.470865	-0.392395	-0.629912	0.473854	0.378778
LITCHI015053	0.400975	0.695171	0.364669	-0.195354	-0.364098
LITCHI015049	-0.629439	-0.770707	-0.562971	0.767018	0.538529
LITCHI015048	0.229669	0.144122	0.17122	-0.168324	0.0828126
LITCHI015046	-0.611938	-0.932286	-0.647139	0.624352	0.253914
LITCHI015042	-0.702715	-0.910573	-0.690513	0.586826	0.309189
LITCHI015040	-0.422112	0.0606122	0.215361	0.326621	0.774758
LITCHI015040	0.853125	0.597806	0.298048	-0.551797	-0.709167
LITCHI015037	-0.534942	-0.850816	-0.674824	0.316996	0.123914
LITCHI015032	-0.242009	-0.526976	-0.286728	0.918777	0.294913
LITCHI015031	0.727744	0.768336	0.354718	-0.582073	-0.606567
LITCHI015030	0.662727	0.857967	0.502436	-0.736408	-0.491644
LITCHI015029	0.0624999	0.472102	0.297689	-0.232915	0.316986
LITCHI015026	-0.514629	-0.903939	-0.629172	0.454485	0.211851
LITCHI015025	0.599708	0.389407	-0.0531482	-0.216165	-0.635097
LITCHI015023	-0.239735	-0.677524	-0.688604	0.243742	-0.17463
LITCHI015022	-0.307062	-0.538912	-0.387715	0.685915	0.319188
LITCHI015021	0.395597	0.392188	0.138993	-0.273091	-0.552493
LITCHI015018	-0.769952	-0.868034	-0.755783	0.562453	0.422594
LITCHI015019	0.664798	0.352734	-0.0556958	-0.442092	-0.691454
LITCHI015020	0.294831	-0.411055	-0.459884	0.377817	-0.376925
LITCHI015012	0.423371	0.619232	0.255461	-0.337023	-0.141979
LITCHI015011	0.708421	0.587264	0.216573	-0.539163	-0.558235
LITCHI015010	0.642064	0.973287	0.744789	-0.601559	-0.290559
LITCHI015009	0.630576	0.937675	0.668907	-0.610789	-0.271184
LITCHI015008	-0.242602	-0.338359	-0.117383	0.715033	0.488066
LITCHI015005	-0.648613	-0.803758	-0.548757	0.406779	0.245306
LITCHI015004	0.753701	0.883992	0.578947	-0.607603	-0.569759
LITCHI015003	0.154222	0.151716	0.0468452	0.106091	0.126873
LITCHI015002	0.1474	0.691743	0.488215	-0.599555	-0.116418
LITCHI015001	0.691248	0.313264	0.126003	0.325535	-0.569589
LITCHI015000	0.464501	0.380556	-0.101761	-0.133111	-0.521327
LITCHI014995	0.138889	0.59095	0.331544	-0.201574	0.226536
LITCHI014994	0.47589	0.510021	0.351152	0.00166428	-0.0612687
LITCHI014993	0.301726	0.644055	0.467246	-0.0682515	-0.00137844
LITCHI014992	0.4513	0.824084	0.670821	-0.352044	0.0573929
LITCHI014986	-0.601554	-0.922968	-0.809168	0.716422	0.29906
LITCHI014985	-0.729975	-0.822354	-0.543237	0.788884	0.562436
LITCHI014983	-0.0398049	0.719318	0.684174	-0.33121	0.489796
LITCHI014981	0.126744	0.590035	0.529264	-0.693617	-0.0138361
LITCHI014980	0.484244	0.83833	0.702487	-0.584774	-0.121224
LITCHI014978	0.0232022	0.742343	0.635993	-0.374469	0.410182
LITCHI014976	-0.2283	0.282666	0.173158	0.190498	0.623679
LITCHI014973	0.0134511	0.733815	0.680748	-0.420585	0.433831
LITCHI014973	0.015221	0.0362106	0.0895011	0.623101	0.270591
LITCHI014972	-0.583275	-0.943764	-0.657643	0.571523	0.228291
LITCHI014969	-0.764188	-0.677088	-0.383978	0.726975	0.581045
LITCHI014961	-0.535043	-0.538187	-0.447472	0.183282	0.264906
LITCHI014961	0.350385	0.940837	0.623502	-0.649221	-0.0654047
LITCHI014961	0.138145	0.627652	0.442074	-0.229299	0.0708492
LITCHI014959	0.279777	0.529274	0.549666	-0.288895	0.202666
LITCHI014958	0.666572	0.890561	0.718224	-0.48812	-0.281449
LITCHI014955	-0.550592	-0.908841	-0.51377	0.66202	0.264809
LITCHI014954	0.436547	0.897244	0.77776	-0.476099	0.0279157
LITCHI014954	0.103966	0.607359	0.543262	-0.0587303	0.334565
LITCHI014952	0.214669	0.693263	0.629715	-0.144724	0.232145
LITCHI014951	0.0391777	0.705529	0.702138	-0.346239	0.440897
LITCHI014950	-0.151425	-0.135097	-0.0985558	-0.349055	-0.14055
LITCHI014949	0.510414	0.36828	0.084478	-0.534544	-0.656792
LITCHI014948	-0.539248	-0.745708	-0.584639	0.875133	0.396357
LITCHI014947	0.374248	0.844889	0.724992	-0.356912	0.133975
LITCHI014945	-0.212782	-0.226147	-0.346895	0.426408	0.278077
LITCHI014942	0.62198	0.915839	0.570404	-0.650521	-0.355478
LITCHI014941	-0.595175	-0.893101	-0.704546	0.823744	0.312956
LITCHI014939	0.774044	0.80584	0.455424	-0.522558	-0.5023
LITCHI014938	-0.440989	-0.847349	-0.674752	0.888695	0.201139
LITCHI014937	-0.371557	-0.652565	-0.349468	0.857593	0.32606
LITCHI014935	-0.552524	-0.478768	-0.529105	0.696921	0.461413
LITCHI014932	0.593025	0.69993	0.482801	-0.511845	-0.249329
LITCHI014931	-0.228702	0.187249	0.191527	0.366109	0.570529
LITCHI014931	0.343834	0.474797	0.0674099	-0.332033	-0.382208
LITCHI014930	0.366971	0.867781	0.75766	-0.545941	0.108428
LITCHI014928	0.360119	0.926237	0.694273	-0.524029	0.0229762
LITCHI014928	0.248845	0.793624	0.419806	-0.661244	-0.160728
LITCHI014927	0.46292	0.624017	0.0401658	-0.416176	-0.467379
LITCHI014926	0.0697231	0.741817	0.660527	-0.442063	0.38071
LITCHI014925	0.387295	0.806724	0.736312	-0.655669	0.0377376
LITCHI014923	0.357355	0.663407	0.600815	-0.455986	0.1082
LITCHI014922	0.648518	0.905102	0.789158	-0.650202	-0.238315
LITCHI014920	-0.423719	-0.789717	-0.631037	0.228077	-0.0452184
LITCHI014918	0.86331	0.496097	0.252847	-0.306914	-0.649073
LITCHI014917	0.490341	0.847384	0.393579	-0.61557	-0.332113
LITCHI014914	-0.236573	-0.420956	-0.258631	0.905972	0.153644
LITCHI014913	-0.643392	-0.719813	-0.489748	0.206745	0.250684
LITCHI014912	0.72292	0.848845	0.42043	-0.552398	-0.531628
LITCHI014911	-0.0843402	0.711577	0.584971	-0.354639	0.513075
LITCHI014910	-0.681377	-0.898685	-0.603687	0.736658	0.379307
LITCHI014906	0.15699	0.857896	0.56954	-0.295729	0.190128
LITCHI014905	0.54352	0.955336	0.702509	-0.558934	-0.144083
LITCHI014903	0.603881	0.759539	0.512364	-0.412945	-0.286309
LITCHI014901	0.872716	0.661986	0.420976	-0.571649	-0.695559
LITCHI014898	0.513903	0.890054	0.919947	-0.631066	-0.0769987
LITCHI014898	0.791506	0.864485	0.808293	-0.593525	-0.469195
LITCHI014898	0.70453	0.891215	0.841083	-0.630055	-0.314664
LITCHI014898	-0.479803	-0.809605	-0.436343	0.437061	0.0960487
LITCHI014898	0.223182	-0.269494	0.00579473	-0.131944	-0.415061
LITCHI014891	0.41917	0.688643	0.314133	-0.5786	-0.31244
LITCHI014890	-0.272214	0.192388	0.200497	0.154702	0.6116
LITCHI014889	0.511609	0.79988	0.703514	-0.650234	-0.134979
LITCHI014888	0.214185	0.61084	0.169817	-0.361978	-0.299999
LITCHI014886	0.120333	0.378585	0.280396	0.261719	0.238665
LITCHI014886	-0.587158	-0.878941	-0.775593	0.415043	0.135652
LITCHI014885	0.768617	0.884485	0.681668	-0.45621	-0.379058
LITCHI014885	0.433531	0.922651	0.691326	-0.480231	0.0117851
LITCHI014880	-0.626414	-0.721711	-0.45858	0.226249	0.303858
LITCHI014879	0.415198	0.892345	0.746712	-0.435307	0.0553972
LITCHI014878	-0.335691	-0.4177	-0.291728	-0.144462	0.0104065
LITCHI014877	0.264327	0.945062	0.705781	-0.488931	0.118318
LITCHI014876	-0.331612	-0.414731	-0.295211	0.769877	0.437921
LITCHI014875	0.451587	0.752104	0.729509	-0.554699	-0.0187616
LITCHI014874	0.399973	0.478556	0.462746	-0.160876	0.0882126
LITCHI014872	0.808025	0.685125	0.354831	-0.494946	-0.729112
LITCHI014871	-0.396981	-0.552206	-0.282655	0.915352	0.43332
LITCHI014870	0.67862	0.880566	0.718818	-0.632629	-0.289615
LITCHI014869	0.762833	0.640095	0.333444	-0.332908	-0.508931
LITCHI014867	0.0806394	0.153376	0.0919163	0.169511	0.321341
LITCHI014864	0.0768311	0.796026	0.630919	-0.48538	0.34042
LITCHI014863	0.462161	0.846613	0.600561	-0.559921	-0.260669
LITCHI014861	0.437474	0.944962	0.796354	-0.586353	0.0204906
LITCHI014860	-0.250113	0.439957	0.519132	0.0225909	0.709616
LITCHI014859	0.663636	0.877904	0.45075	-0.613378	-0.483475
LITCHI014858	0.191659	0.730565	0.429734	-0.57155	0.0279858
LITCHI014857	-0.431698	-0.756572	-0.488387	0.935611	0.301891
LITCHI014855	-0.658307	-0.805414	-0.508372	0.544792	0.280526
LITCHI014853	0.738455	0.857272	0.611993	-0.563122	-0.441356
LITCHI014852	0.507716	0.46173	0.601168	0.148979	-0.0263821
LITCHI014851	-0.421075	-0.320381	-0.198072	0.00201495	0.0201399
LITCHI014850	-0.51584	-0.712197	-0.521019	0.44501	0.263691
LITCHI014843	-0.353035	-0.667657	-0.583057	0.578196	0.126329
LITCHI014842	0.439302	0.592054	0.472938	-0.243477	0.0625684
LITCHI014839	0.933456	0.435648	0.370104	-0.44264	-0.76482
LITCHI014833	0.441005	0.851662	0.438864	-0.510611	-0.115533
LITCHI014831	0.507076	0.845416	0.595108	-0.614776	-0.142208
LITCHI014829	-0.0280423	0.782871	0.467893	-0.475562	0.319384
LITCHI014828	0.469393	0.85388	0.726222	-0.313134	0.00314649
LITCHI014827	0.752247	0.625121	0.219382	-0.612742	-0.707277
LITCHI014826	-0.600104	-0.567253	-0.462969	0.622993	0.225431
LITCHI014824	-0.721957	-0.697258	-0.481144	0.531333	0.582372
LITCHI014820	-0.352117	-0.370406	-0.285052	0.7322	0.497009
LITCHI014822	0.0829928	0.674972	0.809039	-0.332025	0.389898
LITCHI014818	0.450315	0.938538	0.556323	-0.514556	-0.131547
LITCHI014817	-0.337445	-0.631331	-0.430658	0.944039	0.299915
LITCHI014816	0.719408	0.758071	0.504617	-0.304853	-0.574567
LITCHI014813	0.218869	0.539022	0.37365	-0.243268	0.181628
LITCHI014811	0.512665	0.885289	0.597403	-0.342406	-0.121445
LITCHI014807	-0.30498	-0.585485	-0.397801	0.872545	0.229962
LITCHI014806	0.751155	0.684394	0.567997	-0.574347	-0.457457
LITCHI014805	0.0650935	0.772231	0.590221	-0.458642	0.342186
LITCHI014804	0.185362	0.589664	0.329482	-0.356248	0.173979
LITCHI014803	-0.141223	0.555019	0.168596	-0.443893	0.0070458
LITCHI014796	-0.352642	-0.627631	-0.461346	0.090496	-0.0572523
LITCHI014799	0.281232	0.0956018	-0.159756	0.050818	-0.173462
LITCHI014798	0.199148	0.858729	0.614437	-0.551645	0.198524
LITCHI014794	-0.334973	-0.120112	0.0303536	0.458456	0.578338
LITCHI014793	0.265627	0.552802	0.307864	-0.698956	-0.306337
LITCHI014791	-0.305016	-0.571642	-0.487507	0.631785	0.216916
LITCHI014790	0.300381	0.520946	0.443951	-0.324704	0.117275
LITCHI014789	0.162465	0.688992	0.763891	-0.374973	0.339219
LITCHI014786	0.328856	-0.0131556	-0.316193	0.104105	-0.219757
LITCHI014785	0.550093	0.943542	0.657831	-0.602147	-0.175062
LITCHI014782	-0.536989	-0.713618	-0.552188	0.571198	0.34211
LITCHI014778	0.598715	0.56911	0.00489504	-0.487626	-0.615102
LITCHI014775	0.11619	0.85604	0.487171	-0.496453	0.0761587
LITCHI014770	0.891821	0.719842	0.549963	-0.594623	-0.644963
LITCHI014768	0.315177	0.911063	0.795769	-0.551493	0.132912
LITCHI014767	0.791914	0.822353	0.476505	-0.627228	-0.577433
LITCHI014766	0.486572	0.880628	0.757369	-0.623291	-0.106718
LITCHI014765	0.799237	0.722426	0.312189	-0.591123	-0.712136
LITCHI014764	0.108546	0.619592	0.618949	-0.199429	0.350215
LITCHI014760	0.836351	0.64968	0.292488	-0.546859	-0.778985
LITCHI014759	-0.178702	-0.178515	-0.253914	-0.446313	-0.122979
LITCHI014758	-0.00219083	-0.53416	-0.821026	0.242504	-0.455391
LITCHI014755	0.587081	0.672195	0.256374	-0.455608	-0.618205
LITCHI014754	-0.632706	-0.825892	-0.628974	0.431866	0.230826
LITCHI014751	0.86337	0.665512	0.414394	-0.562619	-0.706388
LITCHI014749	0.153413	0.785411	0.632182	-0.53492	0.285241
LITCHI014720	-0.353939	-0.687065	-0.717313	0.394233	0.147261
LITCHI014747	-0.421452	-0.71218	-0.407445	0.883125	0.384556
LITCHI014746	0.711916	0.773652	0.464042	-0.727293	-0.655453
LITCHI014745	0.760145	0.417499	0.118321	-0.270673	-0.573636
LITCHI014744	-0.790853	-0.8238	-0.606305	0.509441	0.479919
LITCHI014742	-0.0167222	-0.245099	-0.469573	0.438166	-0.178285
LITCHI014741	-0.444944	-0.849452	-0.576534	0.818232	0.208827
LITCHI014740	-0.541976	-0.653092	-0.433947	0.743587	0.564801
LITCHI014738	0.895575	0.582482	0.301695	-0.461036	-0.716331
LITCHI014735	0.700964	0.774274	0.353544	-0.4071	-0.501808
LITCHI014734	0.766317	0.728602	0.27833	-0.565293	-0.649321
LITCHI014731	-0.103109	-0.650068	-0.528494	0.682838	0.0612832
LITCHI014724	-0.711566	-0.838376	-0.637466	0.352007	0.341986
LITCHI014729	0.0148869	0.695332	0.656797	-0.355578	0.478033
LITCHI014722	-0.473763	-0.884716	-0.658135	0.655229	0.307348
LITCHI014721	0.225912	0.659022	0.566728	-0.455269	0.121143
LITCHI014725	-0.480457	-0.274157	-0.138573	0.655335	0.625479
LITCHI014718	0.628801	0.882219	0.475409	-0.560323	-0.351406
LITCHI014715	-0.688334	-0.840369	-0.61246	0.276702	0.273526
LITCHI014715	0.332373	0.583709	0.304959	-0.513978	-0.375059
LITCHI014715	-0.599548	-0.128881	-0.0265252	-0.328582	0.541517
LITCHI014713	0.133106	0.136153	0.200157	0.31449	0.241168
LITCHI014710	-0.260919	0.101385	0.209168	0.271439	0.699166
LITCHI014708	0.173688	0.808073	0.698986	-0.473684	0.282113
LITCHI014707	0.617193	0.887451	0.609281	-0.528954	-0.213422
LITCHI014706	0.180928	-0.100023	-0.105834	0.419099	-0.0419754
LITCHI014705	0.21754	-0.141589	-0.215115	0.184327	-0.442166
LITCHI014704	0.886327	0.349618	0.362747	-0.390325	-0.694276
LITCHI014702	-0.360446	0.231235	0.311021	0.138987	0.785465
LITCHI014700	0.680809	0.82976	0.517852	-0.593463	-0.337502
LITCHI014698	0.148861	0.350002	-0.137649	-0.479526	-0.420449
LITCHI014696	-0.611571	-0.862946	-0.57905	0.582987	0.266779
LITCHI014694	-0.876255	-0.483548	-0.552267	0.38056	0.683612
LITCHI014693	-0.401608	-0.431323	-0.424741	-0.0372918	-0.0935404
LITCHI014692	0.0841763	0.817702	0.595527	-0.446767	0.318725
LITCHI014691	-0.144472	0.499336	0.442257	0.00964097	0.584905
LITCHI014689	0.521464	0.732469	0.191234	-0.627364	-0.533197
LITCHI014687	-0.046871	0.340096	0.503612	0.0134366	0.570532
LITCHI014676	0.520704	0.967689	0.749854	-0.668537	-0.207199
LITCHI014667	-0.592868	-0.783039	-0.503007	0.73646	0.293205
LITCHI014667	-0.574413	-0.856247	-0.531964	0.814205	0.317693
LITCHI014667	-0.647625	-0.828134	-0.558296	0.770015	0.342966
LITCHI014664	-0.252868	-0.687199	-0.430954	0.206799	-0.128159
LITCHI014663	-0.089787	0.514578	0.623935	-0.0668022	0.541188
LITCHI014662	0.288156	0.649627	0.560503	-0.50009	0.119869
LITCHI014661	0.46453	0.989104	0.734362	-0.58314	-0.0968834
LITCHI014656	-0.334566	-0.610289	-0.509301	0.554048	0.0654509
LITCHI014655	0.245423	-0.29004	-0.463946	0.196191	-0.611121
LITCHI014642	-0.526635	-0.508194	-0.467179	-0.08304	0.0795704
LITCHI014641	0.223122	0.594636	0.526662	0.0922491	0.225988
LITCHI014640	-0.447201	-0.583801	-0.442369	0.0579695	0.0264278
LITCHI014638	0.602739	0.951409	0.585541	-0.654904	-0.380607
LITCHI014637	0.680423	0.839564	0.816309	-0.607093	-0.251668
LITCHI014636	-0.268372	-0.667184	-0.365265	0.494588	0.286127
LITCHI014635	0.59416	0.787925	0.380811	-0.398485	-0.455718
LITCHI014633	-0.614837	-0.833758	-0.695271	0.614421	0.438936
LITCHI014632	0.255991	-0.33906	-0.564539	0.280594	-0.486877
LITCHI014631	0.681418	0.730487	0.477894	-0.499083	-0.634675
LITCHI014630	0.20059	0.442879	-0.0897658	-0.287967	-0.30613
LITCHI014627	-0.254103	-0.462185	-0.371941	0.540156	0.329079
LITCHI014625	0.245934	0.731871	0.601771	-0.683881	0.088956
LITCHI014624	0.60813	0.933736	0.759711	-0.640291	-0.235551
LITCHI014623	0.118063	-0.325957	-0.320641	-0.24825	-0.460798
LITCHI014622	0.313278	0.88216	0.506489	-0.547847	-0.0486175
LITCHI014620	0.299165	-0.0700893	-0.249722	0.0704958	-0.297747
LITCHI014619	0.0829089	0.299815	0.102893	-0.227602	0.183002
LITCHI014618	0.807094	0.493284	0.0796481	-0.452973	-0.80235
LITCHI014617	-0.697335	-0.74431	-0.518511	0.191138	0.351116
LITCHI014616	-0.277823	0.499447	0.228161	-0.320019	0.593658
LITCHI014615	0.917627	0.714073	0.47115	-0.568119	-0.725504
LITCHI014613	-0.38042	-0.432624	-0.283435	-0.170134	0.0737595
LITCHI014613	0.480802	0.650365	0.5916	-0.721647	-0.359369
LITCHI014611	-0.195031	-0.350007	-0.298911	0.0693349	-0.244233
LITCHI014609	0.56224	0.899039	0.521129	-0.547348	-0.336356
LITCHI014606	-0.562175	-0.609137	-0.41046	0.266573	0.193763
LITCHI014604	-0.300037	0.524431	0.236653	-0.537079	0.298578
LITCHI014603	0.407487	0.572364	0.383192	-0.276589	-0.26261
LITCHI014602	0.295239	0.498751	0.25223	-0.43732	-0.0173801
LITCHI014601	-0.390367	-0.402259	-0.279122	0.835971	0.4609
LITCHI014599	0.508753	0.265011	0.087628	0.156052	-0.462983
LITCHI014599	0.546417	0.147372	-0.000102758	0.296381	-0.357435
LITCHI014598	0.27666	0.870515	0.723433	-0.397041	0.198428
LITCHI014597	0.594724	0.255477	0.289613	0.135038	-0.196279
LITCHI014596	-0.41176	-0.308355	-0.252635	0.0817819	0.275634
LITCHI014594	0.0268508	0.711385	0.474579	-0.812152	0.0763727
LITCHI014593	-0.373229	0.486066	0.342565	-0.277279	0.478716
LITCHI014592	-0.752005	-0.579308	-0.348303	0.203197	0.520866
LITCHI014590	-0.242753	0.144719	0.178687	0.0264609	0.622744
LITCHI014589	0.162334	0.0978932	0.0121485	0.486343	0.148035
LITCHI014587	-0.343399	-0.657562	-0.42339	0.912725	0.304542
LITCHI014587	-0.661977	-0.892206	-0.62378	0.517196	0.294413
LITCHI014586	-0.39754	0.489877	0.423487	-0.125211	0.72573
LITCHI014578	0.432525	0.481373	0.252865	0.0367102	-0.0973139
LITCHI014583	0.875051	0.801776	0.578431	-0.469891	-0.648877
LITCHI014576	0.724533	0.105113	0.188263	-0.00127749	-0.49726
LITCHI014581	-0.618134	-0.768346	-0.553974	0.326862	0.293602
LITCHI014573	0.582426	0.289861	-0.165066	-0.257791	-0.552144
LITCHI014572	-0.612809	-0.784981	-0.605103	0.205904	0.176866
LITCHI014567	0.581126	0.962312	0.60755	-0.651914	-0.325722
LITCHI014570	0.833969	0.489773	0.165633	-0.483348	-0.750883
LITCHI014568	0.119401	0.670938	0.509173	-0.0886989	0.344052
LITCHI014562	-0.489262	-0.24266	-0.268517	0.430673	0.565914
LITCHI014561	-0.219149	0.583846	0.421515	-0.304888	0.577043
LITCHI014560	-0.346957	0.241962	0.184894	0.212681	0.591817
LITCHI014558	0.431327	0.866468	0.615729	-0.574792	-0.00332309
LITCHI014557	0.378083	0.469672	0.307092	0.19634	0.0174438
LITCHI014555	0.112232	0.361527	0.195844	0.256714	0.124492
LITCHI014555	0.261764	0.612114	0.307709	-0.0564958	0.0146714
LITCHI014555	-0.0403716	0.22076	0.240494	0.437159	0.413321
LITCHI014555	0.144255	0.450017	0.485927	0.226017	0.255743
LITCHI014555	0.376055	0.723541	0.405946	-0.189961	-0.138731
LITCHI014555	0.153901	0.455466	0.0444482	0.0302159	-0.000807691
LITCHI014555	0.108246	0.633902	0.247465	-0.214955	0.120797
LITCHI014555	0.314823	0.708823	0.539812	-0.0985368	0.129608
LITCHI014550	-0.480096	-0.600431	-0.623216	0.559876	0.149004
LITCHI014549	0.705426	0.771886	0.361697	-0.433488	-0.634749
LITCHI014548	0.661904	0.931453	0.675823	-0.692525	-0.458485
LITCHI014547	0.738424	0.891973	0.556454	-0.566369	-0.50764
LITCHI014546	-0.546614	-0.807249	-0.519457	0.46071	0.21084
LITCHI014539	0.0570845	0.539068	0.378643	-0.435183	0.313316
LITCHI014537	0.4454	0.232572	-0.0812816	-0.572458	-0.673178
LITCHI014537	0.629852	0.75461	0.25057	-0.578292	-0.544406
LITCHI014533	-0.496422	-0.640683	-0.426539	0.0747484	0.130793
LITCHI014532	-0.589242	-0.835608	-0.645929	0.269286	0.157335
LITCHI014531	-0.255408	-0.543111	-0.30412	0.912649	0.27741
LITCHI014530	-0.672048	-0.824869	-0.597158	0.672557	0.523548
LITCHI014529	0.734216	0.690632	0.498371	-0.706592	-0.532616
LITCHI014522	0.413707	0.736308	0.232194	-0.515709	-0.256604
LITCHI014521	-0.277566	-0.398878	-0.208133	0.607352	0.459365
LITCHI014520	-0.52761	-0.580448	-0.59952	0.627779	0.26513
LITCHI014518	0.0165987	0.0386992	0.0304496	0.506791	0.25329
LITCHI014517	0.348937	0.89759	0.714439	-0.448638	0.0892326
LITCHI014516	-0.264521	-0.794021	-0.429709	0.877621	0.075777
LITCHI014515	0.509464	0.327101	0.302933	0.236679	-0.123871
LITCHI014513	0.699604	0.712716	0.404101	-0.465826	-0.412189
LITCHI014512	0.759194	0.821425	0.711423	-0.671141	-0.410235
LITCHI014503	-0.40446	0.0185212	-0.0751941	-0.275483	0.440503
LITCHI014501	0.384642	0.501263	0.575861	-0.750798	-0.137635
LITCHI014499	0.767154	0.769935	0.343697	-0.58259	-0.655324
LITCHI014498	0.298944	0.728058	0.565981	-0.263139	0.187646
LITCHI014497	0.384377	0.84687	0.460848	-0.384117	-0.141489
LITCHI014496	-0.00827287	0.276508	0.0312572	0.431325	0.194733
LITCHI014495	0.100705	0.432544	0.266601	-0.0289373	0.24825
LITCHI014494	0.0471089	0.0303008	-0.0890484	0.264234	0.245182
LITCHI014491	-0.0339865	0.459268	0.562078	0.133558	0.478231
LITCHI014488	-0.240966	-0.491845	-0.407734	0.588822	0.248804
LITCHI014483	-0.443543	-0.685419	-0.500235	0.871984	0.363127
LITCHI014482	-0.243377	-0.47693	-0.809866	0.0172484	-0.197038
LITCHI014480	-0.32255	-0.199406	0.0525007	0.499851	0.660456
LITCHI014479	0.0125039	0.352152	-0.0395515	-0.186049	0.028017
LITCHI014478	0.516108	0.612876	0.263395	-0.541541	-0.232987
LITCHI014476	0.61028	0.869426	0.569599	-0.355654	-0.210219
LITCHI014474	-0.0512894	-0.368549	-0.442005	0.353588	0.0497353
LITCHI014472	0.562237	0.896633	0.591381	-0.768426	-0.363171
LITCHI014471	-0.312411	-0.168514	0.0337064	0.65378	0.629313
LITCHI014469	0.0292099	0.833224	0.722666	-0.432769	0.339518
LITCHI014468	0.748999	0.879959	0.568104	-0.661442	-0.558045
LITCHI014467	-0.554565	-0.146575	-0.0757044	0.282727	0.822242
LITCHI014466	0.349634	0.912922	0.710668	-0.55127	0.0734542
LITCHI014465	0.0111912	0.744289	0.663583	-0.426994	0.420788
LITCHI014463	0.0610589	-0.368851	-0.346245	-0.256922	-0.431722
LITCHI014461	0.686441	0.0978967	-0.196044	-0.343871	-0.717109
LITCHI014459	0.659317	0.773429	0.680644	-0.614706	-0.295769
LITCHI014458	0.328912	0.537146	0.784998	-0.365745	0.129456
LITCHI014457	0.0494635	0.376201	0.166803	0.128432	-0.00117327
LITCHI014454	-0.0649087	0.163546	0.0429521	-0.536982	0.156364
LITCHI014453	-0.235906	-0.46138	-0.265344	0.945509	0.270085
LITCHI014452	-0.0625342	0.621155	0.282816	-0.420845	0.294305
LITCHI014450	0.495713	0.690508	0.134294	-0.544277	-0.410747
LITCHI014449	0.368151	0.945095	0.579212	-0.620989	-0.0616571
LITCHI014449	0.290435	0.776267	0.311477	-0.549998	-0.133034
LITCHI014449	0.781074	0.678511	0.274839	-0.563392	-0.643075
LITCHI014447	-0.69662	-0.942553	-0.648153	0.626446	0.422718
LITCHI014445	-0.552569	-0.86856	-0.670223	0.273652	0.0965018
LITCHI014444	0.677573	0.684412	0.625171	-0.373728	-0.329993
LITCHI014443	-0.214845	-0.239715	0.207677	-0.211253	0.215239
LITCHI014442	-0.0720585	-0.157295	-0.337291	0.532092	0.112719
LITCHI014441	0.197943	0.144234	-0.139439	-0.0192745	-0.505825
LITCHI014420	-0.252356	-0.110456	-0.111224	-0.367403	-0.0280448
LITCHI014437	0.574296	0.642258	0.396532	-0.204005	-0.21564
LITCHI014435	0.270681	0.451065	0.141865	-0.180975	-0.0433596
LITCHI014434	-0.265431	-0.703921	-0.564401	0.888943	0.0850066
LITCHI014432	0.111732	0.438881	0.321521	-0.549083	-0.109595
LITCHI014431	-0.526135	-0.500874	-0.129101	0.56533	0.6475
LITCHI014430	0.487152	0.651074	0.179483	-0.328414	-0.432777
LITCHI014428	-0.426615	-0.784392	-0.728554	0.498525	0.00550966
LITCHI014427	-0.0440798	-0.189368	-0.296085	0.164103	0.110677
LITCHI014425	0.287233	0.554671	0.598173	-0.666649	-0.0898412
LITCHI014417	0.425402	0.73338	0.365262	-0.389948	-0.230865
LITCHI014417	0.58753	0.93935	0.628996	-0.648861	-0.33108
LITCHI014417	0.373662	0.888415	0.740144	-0.498979	-0.126102
LITCHI014417	0.282808	0.677972	0.375944	-0.361268	-0.244876
LITCHI014416	-0.67293	-0.713691	-0.596295	0.307428	0.233894
LITCHI014415	-0.660298	-0.165492	0.00185302	0.396637	0.68223
LITCHI014413	0.50136	0.163428	0.278576	0.00507027	-0.328744
LITCHI014411	0.1758	0.852439	0.650848	-0.512968	0.255093
LITCHI014410	0.655549	0.749888	0.344819	-0.380245	-0.496511
LITCHI014409	0.571611	0.342647	-0.1439	-0.393603	-0.55224
LITCHI014408	0.393946	0.900034	0.628275	-0.627308	-0.020925
LITCHI014405	-0.275511	-0.572037	-0.391008	0.82138	0.321936
LITCHI014404	0.635355	0.852978	0.441212	-0.435994	-0.368454
LITCHI014401	-0.424116	-0.5435	-0.42574	-0.0582578	0.0361808
LITCHI014400	-0.728384	-0.476865	-0.14079	0.592981	0.685108
LITCHI014399	0.432313	0.528498	0.425976	-0.205549	-0.405742
LITCHI014398	0.695417	0.613669	0.14166	-0.358497	-0.567414
LITCHI014397	-0.0916642	0.567482	0.597233	-0.290235	0.509556
LITCHI014396	0.830067	0.717956	0.377101	-0.540609	-0.633769
LITCHI014395	-0.379106	-0.905781	-0.632686	0.7649	0.111955
LITCHI014395	-0.645124	-0.877266	-0.67486	0.367374	0.215641
LITCHI014394	0.575585	0.405632	0.0473133	-0.177527	-0.399662
LITCHI014393	-0.325761	-0.542679	-0.369382	0.776008	0.391503
LITCHI014392	0.714277	0.7158	0.35539	-0.616159	-0.726452
LITCHI014391	0.808481	0.679115	0.306658	-0.491485	-0.652435
LITCHI014386	0.665729	0.917674	0.749677	-0.544328	-0.242393
LITCHI014384	0.4187	0.831418	0.349529	-0.565577	-0.312733
[truncated: 13,220 more rows]

## Sheet: Table S5
Table S5. Chromosomal Location Information of Cis-Acting Elements in the promoter of LcCHSs.
Gene ID	Start	End	Motif
LITCHI025403	115	105	TGA-element
LITCHI025403	1491	1481	TGA-element
LITCHI025403	1004	994	A-box
LITCHI025403	1358	1348	ARE
LITCHI025403	1623	1613	circadian
LITCHI025403	1467	1457	CGTCA-motif
LITCHI025403	1467	1457	TGACG-motif
LITCHI025403	484	474	GARE-motif
LITCHI025403	1028	1018	GT1-motif
LITCHI025403	352	342	MBS
LITCHI025403	1979	1969	MBS
LITCHI025403	1444	1434	Box 4
LITCHI025403	11	1	I-box
LITCHI025403	1882	1872	TCT-motif
LITCHI025403	30	20	AE-box
LITCHI020852	432	422	TGA-element
LITCHI020852	1510	1500	ABRE
LITCHI020852	1847	1837	ABRE
LITCHI020852	1848	1838	ABRE
LITCHI020852	370	360	ARE
LITCHI020852	1517	1507	ARE
LITCHI020852	1847	1837	G-Box
LITCHI020852	1509	1499	G-box
LITCHI020852	1847	1837	G-box
LITCHI020852	1742	1732	RY-element
LITCHI020852	632	622	CGTCA-motif
LITCHI020852	800	790	CGTCA-motif
LITCHI020852	1508	1498	CGTCA-motif
LITCHI020852	1768	1758	CGTCA-motif
LITCHI020852	1854	1844	CGTCA-motif
LITCHI020852	632	622	TGACG-motif
LITCHI020852	800	790	TGACG-motif
LITCHI020852	1508	1498	TGACG-motif
LITCHI020852	1768	1758	TGACG-motif
LITCHI020852	1854	1844	TGACG-motif
LITCHI020852	630	620	O2-site
LITCHI020852	150	140	GCN4_motif
LITCHI020852	1641	1631	GARE-motif
LITCHI020852	1246	1236	MRE
LITCHI020852	232	222	Box 4
LITCHI020852	352	342	Box 4
LITCHI020852	417	407	Box 4
LITCHI020852	817	807	Box 4
LITCHI020852	1201	1191	Box 4
LITCHI020852	1205	1195	Box 4
LITCHI020852	1266	1256	Box 4
LITCHI020852	1348	1338	Box 4
LITCHI020852	1630	1620	Box 4
LITCHI020852	1723	1713	Box 4
LITCHI020852	663	653	GA-motif
LITCHI020852	1096	1086	Gap-box
LITCHI020852	1871	1861	L-box
LITCHI020852	632	622	TGA-box
LITCHI015108	604	594	TATC-box
LITCHI015108	321	311	ABRE
LITCHI015108	1730	1720	ABRE
LITCHI015108	1731	1721	ABRE
LITCHI015108	1805	1795	ABRE
LITCHI015108	1806	1796	ABRE
LITCHI015108	1043	1033	ARE
LITCHI015108	154	144	circadian
LITCHI015108	320	310	G-box
LITCHI015108	1730	1720	G-box
LITCHI015108	1805	1795	G-box
LITCHI015108	1730	1720	G-Box
LITCHI015108	1805	1795	G-Box
LITCHI015108	1764	1754	GCN4_motif
LITCHI015108	1878	1868	3-AF1 binding site
LITCHI015108	293	283	MRE
LITCHI015108	1619	1609	MRE
LITCHI015108	776	766	Box 4
LITCHI015108	1295	1285	Box 4
LITCHI015108	1375	1365	Box 4
LITCHI015108	1486	1476	Box 4
LITCHI015108	641	631	Box II
LITCHI015108	1392	1382	AE-box
LITCHI011201	646	636	LTR
LITCHI011201	139	129	TCA-element
LITCHI011201	924	914	ABRE
LITCHI011201	351	341	ARE
LITCHI011201	1346	1336	ARE
LITCHI011201	924	914	G-box
LITCHI011201	1866	1856	GT1-motif
LITCHI011201	640	630	MRE
LITCHI011201	1153	1143	CCAAT-box
LITCHI011201	107	97	Box 4
LITCHI011201	111	101	Box 4
LITCHI011201	852	842	Box 4
LITCHI011201	872	862	Box 4
LITCHI011201	1001	991	Box 4
LITCHI011201	1411	1401	Box 4
LITCHI011201	1476	1466	Box 4
LITCHI011201	1752	1742	Box 4
LITCHI011201	725	715	TCCC-motif
LITCHI011201	1726	1716	TCT-motif
LITCHI011201	1917	1907	TCT-motif
LITCHI011201	394	384	AE-box
LITCHI011201	503	493	AE-box
LITCHI002805	1123	1113	TGA-element
LITCHI002805	1084	1074	TATC-box
LITCHI002805	699	689	TCA-element
LITCHI002805	928	918	TCA-element
LITCHI002805	1848	1838	ABRE
LITCHI002805	1850	1840	ABRE
LITCHI002805	1851	1841	ABRE
LITCHI002805	1996	1986	ABRE
LITCHI002805	446	436	A-box
LITCHI002805	735	725	ARE
LITCHI002805	1849	1839	G-box
LITCHI002805	1850	1840	G-box
LITCHI002805	1850	1840	G-Box
LITCHI002805	279	269	CGTCA-motif
LITCHI002805	279	269	TGACG-motif
LITCHI002805	1245	1235	O2-site
LITCHI002805	443	433	GC-motif
LITCHI002805	325	315	GT1-motif
LITCHI002805	604	594	GT1-motif
LITCHI002805	1060	1050	GT1-motif
LITCHI002805	1869	1859	CCAAT-box
LITCHI002805	104	94	Box 4
LITCHI002805	248	238	Box 4
LITCHI002805	254	244	Box 4
LITCHI002805	689	679	Box 4
LITCHI002805	693	683	Box 4
LITCHI002805	1724	1714	Box 4
LITCHI002805	1048	1038	chs-CMA1a
LITCHI002805	545	535	GATA-motif
LITCHI002805	1614	1604	GATA-motif
LITCHI002805	1503	1493	TCCC-motif
LITCHI001957	1196	1186	TGA-element
LITCHI001957	664	654	TC-rich repeats
LITCHI001957	90	80	ABRE
LITCHI001957	685	675	ARE
LITCHI001957	939	929	ARE
LITCHI001957	1327	1317	ARE
LITCHI001957	443	433	circadian
LITCHI001957	89	79	G-Box
LITCHI001957	257	247	GT1-motif
LITCHI001957	273	263	GT1-motif
LITCHI001957	670	660	GT1-motif
LITCHI001957	614	604	MBS
LITCHI001957	702	692	MBS
LITCHI001957	317	307	CCAAT-box
LITCHI001957	865	855	CCAAT-box
LITCHI001957	1421	1411	chs-CMA1a
LITCHI001957	1898	1888	GA-motif
LITCHI001957	534	524	GATA-motif
LITCHI001957	624	614	AE-box
